# Supplementary material for: Assay Optimization Can Equalize the Sensitivity of Real-Time PCR with ddPCR for Detection of Helicoverpa armigera (Lepidoptera: Noctuidae) in Bulk Samples
Source: Insects. 2021 Sep 29;12(10):885. doi: 10.3390/insects12100885 (PMC8538000; doi:10.3390/insects12100885)
Supplement: Supplementary file 1 [file insects-12-00885-s001.zip]

Archive with 7 entries (7 files):
- Supp Fig S1.pdf
- Supp Fig S2.pdf
- Supp X Tandem rDNA alignment
- Supplementary Table S1.pdf
- Supplementary Table S2.pdf
- Supplementary Table S3.pdf
- Supplementary Table S4.pdf
