# Supplementary material for: Assay Optimization Can Equalize the Sensitivity of Real-Time PCR with ddPCR for Detection of Helicoverpa armigera (Lepidoptera: Noctuidae) in Bulk Samples
Source: Insects. 2021 Sep 29;12(10):885. doi: 10.3390/insects12100885 (PMC8538000; doi:10.3390/insects12100885)
Supplement: Supplementary file 1 [file insects-12-00885-s001.zip › Supp X Tandem rDNA alignment]

Origin						Scaffold ID	% Identical Sites to Reference	E Value	Hit start	Hit end	rDNA aligned to assay reference sequence
H. zea						63	100.0	2.18E-82	17411	17580	AACGTAAACAATAATCCACACAC--C-ACTAGAGGACAC--A-GA-GTCGAACGG-A-C--GCTGTGCGTT-GAA-TAGCC-GAT-GAT----TCGG-TGTTGT-T-C-GTCGCG--CTC-G-T-CC-GTC-GTTAT-GTG-T-T-CT-C-GC-G-T--C--G--CG-TCAT--GCGC-A-CGAC-ACG-C-AGAA-GGGTACACAAAACACA--AAAATCCGCG
H. zea						63	100.0	2.18E-82	27777	27946	AACGTAAACAATAATCCACACAC--C-ACTAGAGGACAC--A-GA-GTCGAACGG-A-C--GCTGTGCGTT-GAA-TAGCC-GAT-GAT----TCGG-TGTTGT-T-C-GTCGCG--CTC-G-T-CC-GTC-GTTAT-GTG-T-T-CT-C-GC-G-T--C--G--CG-TCAT--GCGC-A-CGAC-ACG-C-AGAA-GGGTACACAAAACACA--AAAATCCGCG
H. zea						63	100.0	2.18E-82	37040	37209	AACGTAAACAATAATCCACACAC--C-ACTAGAGGACAC--A-GA-GTCGAACGG-A-C--GCTGTGCGTT-GAA-TAGCC-GAT-GAT----TCGG-TGTTGT-T-C-GTCGCG--CTC-G-T-CC-GTC-GTTAT-GTG-T-T-CT-C-GC-G-T--C--G--CG-TCAT--GCGC-A-CGAC-ACG-C-AGAA-GGGTACACAAAACACA--AAAATCCGCG
H. zea						63	100.0	2.18E-82	50238	50407	AACGTAAACAATAATCCACACAC--C-ACTAGAGGACAC--A-GA-GTCGAACGG-A-C--GCTGTGCGTT-GAA-TAGCC-GAT-GAT----TCGG-TGTTGT-T-C-GTCGCG--CTC-G-T-CC-GTC-GTTAT-GTG-T-T-CT-C-GC-G-T--C--G--CG-TCAT--GCGC-A-CGAC-ACG-C-AGAA-GGGTACACAAAACACA--AAAATCCGCG
H. zea						63	100.0	2.18E-82	59999	60168	AACGTAAACAATAATCCACACAC--C-ACTAGAGGACAC--A-GA-GTCGAACGG-A-C--GCTGTGCGTT-GAA-TAGCC-GAT-GAT----TCGG-TGTTGT-T-C-GTCGCG--CTC-G-T-CC-GTC-GTTAT-GTG-T-T-CT-C-GC-G-T--C--G--CG-TCAT--GCGC-A-CGAC-ACG-C-AGAA-GGGTACACAAAACACA--AAAATCCGCG
H. zea						63	100.0	2.18E-82	80664	80833	AACGTAAACAATAATCCACACAC--C-ACTAGAGGACAC--A-GA-GTCGAACGG-A-C--GCTGTGCGTT-GAA-TAGCC-GAT-GAT----TCGG-TGTTGT-T-C-GTCGCG--CTC-G-T-CC-GTC-GTTAT-GTG-T-T-CT-C-GC-G-T--C--G--CG-TCAT--GCGC-A-CGAC-ACG-C-AGAA-GGGTACACAAAACACA--AAAATCCGCG
H. zea						63	100.0	2.18E-82	90435	90604	AACGTAAACAATAATCCACACAC--C-ACTAGAGGACAC--A-GA-GTCGAACGG-A-C--GCTGTGCGTT-GAA-TAGCC-GAT-GAT----TCGG-TGTTGT-T-C-GTCGCG--CTC-G-T-CC-GTC-GTTAT-GTG-T-T-CT-C-GC-G-T--C--G--CG-TCAT--GCGC-A-CGAC-ACG-C-AGAA-GGGTACACAAAACACA--AAAATCCGCG
H. zea (recombinant)		70	100.0	2.18E-82	9277	9446	AACGTAAACAATAATCCACACAC--C-ACTAGAGGACAC--A-GA-GTCGAACGG-A-C--GCTGTGCGTT-GAA-TAGCC-GAT-GAT----TCGG-TGTTGT-T-C-GTCGCG--CTC-G-T-CC-GTC-GTTAT-GTG-T-T-CT-C-GC-G-T--C--G--CG-TCAT--GCGC-A-CGAC-ACG-C-AGAA-GGGTACACAAAACACA--AAAATCCGCG
H. zea (recombinant)		70	100.0	2.18E-82	18539	18708	AACGTAAACAATAATCCACACAC--C-ACTAGAGGACAC--A-GA-GTCGAACGG-A-C--GCTGTGCGTT-GAA-TAGCC-GAT-GAT----TCGG-TGTTGT-T-C-GTCGCG--CTC-G-T-CC-GTC-GTTAT-GTG-T-T-CT-C-GC-G-T--C--G--CG-TCAT--GCGC-A-CGAC-ACG-C-AGAA-GGGTACACAAAACACA--AAAATCCGCG
H. zea (recombinant)		70	100.0	2.18E-82	27803	27972	AACGTAAACAATAATCCACACAC--C-ACTAGAGGACAC--A-GA-GTCGAACGG-A-C--GCTGTGCGTT-GAA-TAGCC-GAT-GAT----TCGG-TGTTGT-T-C-GTCGCG--CTC-G-T-CC-GTC-GTTAT-GTG-T-T-CT-C-GC-G-T--C--G--CG-TCAT--GCGC-A-CGAC-ACG-C-AGAA-GGGTACACAAAACACA--AAAATCCGCG
H. zea (recombinant)		70	100.0	2.18E-82	37064	37233	AACGTAAACAATAATCCACACAC--C-ACTAGAGGACAC--A-GA-GTCGAACGG-A-C--GCTGTGCGTT-GAA-TAGCC-GAT-GAT----TCGG-TGTTGT-T-C-GTCGCG--CTC-G-T-CC-GTC-GTTAT-GTG-T-T-CT-C-GC-G-T--C--G--CG-TCAT--GCGC-A-CGAC-ACG-C-AGAA-GGGTACACAAAACACA--AAAATCCGCG
H. zea						84	100.0	2.18E-82	13052	12883	AACGTAAACAATAATCCACACAC--C-ACTAGAGGACAC--A-GA-GTCGAACGG-A-C--GCTGTGCGTT-GAA-TAGCC-GAT-GAT----TCGG-TGTTGT-T-C-GTCGCG--CTC-G-T-CC-GTC-GTTAT-GTG-T-T-CT-C-GC-G-T--C--G--CG-TCAT--GCGC-A-CGAC-ACG-C-AGAA-GGGTACACAAAACACA--AAAATCCGCG
H. zea						84	100.0	2.18E-82	22315	22146	AACGTAAACAATAATCCACACAC--C-ACTAGAGGACAC--A-GA-GTCGAACGG-A-C--GCTGTGCGTT-GAA-TAGCC-GAT-GAT----TCGG-TGTTGT-T-C-GTCGCG--CTC-G-T-CC-GTC-GTTAT-GTG-T-T-CT-C-GC-G-T--C--G--CG-TCAT--GCGC-A-CGAC-ACG-C-AGAA-GGGTACACAAAACACA--AAAATCCGCG
H. zea						84	100.0	2.18E-82	31575	31406	AACGTAAACAATAATCCACACAC--C-ACTAGAGGACAC--A-GA-GTCGAACGG-A-C--GCTGTGCGTT-GAA-TAGCC-GAT-GAT----TCGG-TGTTGT-T-C-GTCGCG--CTC-G-T-CC-GTC-GTTAT-GTG-T-T-CT-C-GC-G-T--C--G--CG-TCAT--GCGC-A-CGAC-ACG-C-AGAA-GGGTACACAAAACACA--AAAATCCGCG
H. zea						84	100.0	2.18E-82	49281	49112	AACGTAAACAATAATCCACACAC--C-ACTAGAGGACAC--A-GA-GTCGAACGG-A-C--GCTGTGCGTT-GAA-TAGCC-GAT-GAT----TCGG-TGTTGT-T-C-GTCGCG--CTC-G-T-CC-GTC-GTTAT-GTG-T-T-CT-C-GC-G-T--C--G--CG-TCAT--GCGC-A-CGAC-ACG-C-AGAA-GGGTACACAAAACACA--AAAATCCGCG
H. zea						84	100.0	2.18E-82	58544	58375	AACGTAAACAATAATCCACACAC--C-ACTAGAGGACAC--A-GA-GTCGAACGG-A-C--GCTGTGCGTT-GAA-TAGCC-GAT-GAT----TCGG-TGTTGT-T-C-GTCGCG--CTC-G-T-CC-GTC-GTTAT-GTG-T-T-CT-C-GC-G-T--C--G--CG-TCAT--GCGC-A-CGAC-ACG-C-AGAA-GGGTACACAAAACACA--AAAATCCGCG
H. zea						84	100.0	2.18E-82	68787	68618	AACGTAAACAATAATCCACACAC--C-ACTAGAGGACAC--A-GA-GTCGAACGG-A-C--GCTGTGCGTT-GAA-TAGCC-GAT-GAT----TCGG-TGTTGT-T-C-GTCGCG--CTC-G-T-CC-GTC-GTTAT-GTG-T-T-CT-C-GC-G-T--C--G--CG-TCAT--GCGC-A-CGAC-ACG-C-AGAA-GGGTACACAAAACACA--AAAATCCGCG
H. zea						84	100.0	2.18E-82	96798	96629	AACGTAAACAATAATCCACACAC--C-ACTAGAGGACAC--A-GA-GTCGAACGG-A-C--GCTGTGCGTT-GAA-TAGCC-GAT-GAT----TCGG-TGTTGT-T-C-GTCGCG--CTC-G-T-CC-GTC-GTTAT-GTG-T-T-CT-C-GC-G-T--C--G--CG-TCAT--GCGC-A-CGAC-ACG-C-AGAA-GGGTACACAAAACACA--AAAATCCGCG
H. zea						84	100.0	2.18E-82	115426	115257	AACGTAAACAATAATCCACACAC--C-ACTAGAGGACAC--A-GA-GTCGAACGG-A-C--GCTGTGCGTT-GAA-TAGCC-GAT-GAT----TCGG-TGTTGT-T-C-GTCGCG--CTC-G-T-CC-GTC-GTTAT-GTG-T-T-CT-C-GC-G-T--C--G--CG-TCAT--GCGC-A-CGAC-ACG-C-AGAA-GGGTACACAAAACACA--AAAATCCGCG
H. zea						84	100.0	2.18E-82	125668	125499	AACGTAAACAATAATCCACACAC--C-ACTAGAGGACAC--A-GA-GTCGAACGG-A-C--GCTGTGCGTT-GAA-TAGCC-GAT-GAT----TCGG-TGTTGT-T-C-GTCGCG--CTC-G-T-CC-GTC-GTTAT-GTG-T-T-CT-C-GC-G-T--C--G--CG-TCAT--GCGC-A-CGAC-ACG-C-AGAA-GGGTACACAAAACACA--AAAATCCGCG
H. zea						84	100.0	2.18E-82	134931	134762	AACGTAAACAATAATCCACACAC--C-ACTAGAGGACAC--A-GA-GTCGAACGG-A-C--GCTGTGCGTT-GAA-TAGCC-GAT-GAT----TCGG-TGTTGT-T-C-GTCGCG--CTC-G-T-CC-GTC-GTTAT-GTG-T-T-CT-C-GC-G-T--C--G--CG-TCAT--GCGC-A-CGAC-ACG-C-AGAA-GGGTACACAAAACACA--AAAATCCGCG
H. zea						84	100.0	2.18E-82	144195	144026	AACGTAAACAATAATCCACACAC--C-ACTAGAGGACAC--A-GA-GTCGAACGG-A-C--GCTGTGCGTT-GAA-TAGCC-GAT-GAT----TCGG-TGTTGT-T-C-GTCGCG--CTC-G-T-CC-GTC-GTTAT-GTG-T-T-CT-C-GC-G-T--C--G--CG-TCAT--GCGC-A-CGAC-ACG-C-AGAA-GGGTACACAAAACACA--AAAATCCGCG
H. zea						84	100.0	2.18E-82	153458	153289	AACGTAAACAATAATCCACACAC--C-ACTAGAGGACAC--A-GA-GTCGAACGG-A-C--GCTGTGCGTT-GAA-TAGCC-GAT-GAT----TCGG-TGTTGT-T-C-GTCGCG--CTC-G-T-CC-GTC-GTTAT-GTG-T-T-CT-C-GC-G-T--C--G--CG-TCAT--GCGC-A-CGAC-ACG-C-AGAA-GGGTACACAAAACACA--AAAATCCGCG
H. zea						84	100.0	2.18E-82	162721	162552	AACGTAAACAATAATCCACACAC--C-ACTAGAGGACAC--A-GA-GTCGAACGG-A-C--GCTGTGCGTT-GAA-TAGCC-GAT-GAT----TCGG-TGTTGT-T-C-GTCGCG--CTC-G-T-CC-GTC-GTTAT-GTG-T-T-CT-C-GC-G-T--C--G--CG-TCAT--GCGC-A-CGAC-ACG-C-AGAA-GGGTACACAAAACACA--AAAATCCGCG
H. zea						84	100.0	2.18E-82	171984	171815	AACGTAAACAATAATCCACACAC--C-ACTAGAGGACAC--A-GA-GTCGAACGG-A-C--GCTGTGCGTT-GAA-TAGCC-GAT-GAT----TCGG-TGTTGT-T-C-GTCGCG--CTC-G-T-CC-GTC-GTTAT-GTG-T-T-CT-C-GC-G-T--C--G--CG-TCAT--GCGC-A-CGAC-ACG-C-AGAA-GGGTACACAAAACACA--AAAATCCGCG
H. zea						84	100.0	2.18E-82	182224	182055	AACGTAAACAATAATCCACACAC--C-ACTAGAGGACAC--A-GA-GTCGAACGG-A-C--GCTGTGCGTT-GAA-TAGCC-GAT-GAT----TCGG-TGTTGT-T-C-GTCGCG--CTC-G-T-CC-GTC-GTTAT-GTG-T-T-CT-C-GC-G-T--C--G--CG-TCAT--GCGC-A-CGAC-ACG-C-AGAA-GGGTACACAAAACACA--AAAATCCGCG
H. zea						84	100.0	2.18E-82	191488	191319	AACGTAAACAATAATCCACACAC--C-ACTAGAGGACAC--A-GA-GTCGAACGG-A-C--GCTGTGCGTT-GAA-TAGCC-GAT-GAT----TCGG-TGTTGT-T-C-GTCGCG--CTC-G-T-CC-GTC-GTTAT-GTG-T-T-CT-C-GC-G-T--C--G--CG-TCAT--GCGC-A-CGAC-ACG-C-AGAA-GGGTACACAAAACACA--AAAATCCGCG
H. zea						84	100.0	2.18E-82	200751	200582	AACGTAAACAATAATCCACACAC--C-ACTAGAGGACAC--A-GA-GTCGAACGG-A-C--GCTGTGCGTT-GAA-TAGCC-GAT-GAT----TCGG-TGTTGT-T-C-GTCGCG--CTC-G-T-CC-GTC-GTTAT-GTG-T-T-CT-C-GC-G-T--C--G--CG-TCAT--GCGC-A-CGAC-ACG-C-AGAA-GGGTACACAAAACACA--AAAATCCGCG
H. zea						84	100.0	2.18E-82	210016	209847	AACGTAAACAATAATCCACACAC--C-ACTAGAGGACAC--A-GA-GTCGAACGG-A-C--GCTGTGCGTT-GAA-TAGCC-GAT-GAT----TCGG-TGTTGT-T-C-GTCGCG--CTC-G-T-CC-GTC-GTTAT-GTG-T-T-CT-C-GC-G-T--C--G--CG-TCAT--GCGC-A-CGAC-ACG-C-AGAA-GGGTACACAAAACACA--AAAATCCGCG
H. zea						84	100.0	2.18E-82	223272	223103	AACGTAAACAATAATCCACACAC--C-ACTAGAGGACAC--A-GA-GTCGAACGG-A-C--GCTGTGCGTT-GAA-TAGCC-GAT-GAT----TCGG-TGTTGT-T-C-GTCGCG--CTC-G-T-CC-GTC-GTTAT-GTG-T-T-CT-C-GC-G-T--C--G--CG-TCAT--GCGC-A-CGAC-ACG-C-AGAA-GGGTACACAAAACACA--AAAATCCGCG
H. zea						84	100.0	2.18E-82	232535	232366	AACGTAAACAATAATCCACACAC--C-ACTAGAGGACAC--A-GA-GTCGAACGG-A-C--GCTGTGCGTT-GAA-TAGCC-GAT-GAT----TCGG-TGTTGT-T-C-GTCGCG--CTC-G-T-CC-GTC-GTTAT-GTG-T-T-CT-C-GC-G-T--C--G--CG-TCAT--GCGC-A-CGAC-ACG-C-AGAA-GGGTACACAAAACACA--AAAATCCGCG
H. zea						84	100.0	2.18E-82	245791	245622	AACGTAAACAATAATCCACACAC--C-ACTAGAGGACAC--A-GA-GTCGAACGG-A-C--GCTGTGCGTT-GAA-TAGCC-GAT-GAT----TCGG-TGTTGT-T-C-GTCGCG--CTC-G-T-CC-GTC-GTTAT-GTG-T-T-CT-C-GC-G-T--C--G--CG-TCAT--GCGC-A-CGAC-ACG-C-AGAA-GGGTACACAAAACACA--AAAATCCGCG
H. zea						84	100.0	2.18E-82	255054	254885	AACGTAAACAATAATCCACACAC--C-ACTAGAGGACAC--A-GA-GTCGAACGG-A-C--GCTGTGCGTT-GAA-TAGCC-GAT-GAT----TCGG-TGTTGT-T-C-GTCGCG--CTC-G-T-CC-GTC-GTTAT-GTG-T-T-CT-C-GC-G-T--C--G--CG-TCAT--GCGC-A-CGAC-ACG-C-AGAA-GGGTACACAAAACACA--AAAATCCGCG
H. zea						84	100.0	2.18E-82	264317	264148	AACGTAAACAATAATCCACACAC--C-ACTAGAGGACAC--A-GA-GTCGAACGG-A-C--GCTGTGCGTT-GAA-TAGCC-GAT-GAT----TCGG-TGTTGT-T-C-GTCGCG--CTC-G-T-CC-GTC-GTTAT-GTG-T-T-CT-C-GC-G-T--C--G--CG-TCAT--GCGC-A-CGAC-ACG-C-AGAA-GGGTACACAAAACACA--AAAATCCGCG
H. zea						84	100.0	2.18E-82	273577	273408	AACGTAAACAATAATCCACACAC--C-ACTAGAGGACAC--A-GA-GTCGAACGG-A-C--GCTGTGCGTT-GAA-TAGCC-GAT-GAT----TCGG-TGTTGT-T-C-GTCGCG--CTC-G-T-CC-GTC-GTTAT-GTG-T-T-CT-C-GC-G-T--C--G--CG-TCAT--GCGC-A-CGAC-ACG-C-AGAA-GGGTACACAAAACACA--AAAATCCGCG
H. zea						84	100.0	2.18E-82	282846	282677	AACGTAAACAATAATCCACACAC--C-ACTAGAGGACAC--A-GA-GTCGAACGG-A-C--GCTGTGCGTT-GAA-TAGCC-GAT-GAT----TCGG-TGTTGT-T-C-GTCGCG--CTC-G-T-CC-GTC-GTTAT-GTG-T-T-CT-C-GC-G-T--C--G--CG-TCAT--GCGC-A-CGAC-ACG-C-AGAA-GGGTACACAAAACACA--AAAATCCGCG
H. zea						213	100.0	2.18E-82	23560	23391	AACGTAAACAATAATCCACACAC--C-ACTAGAGGACAC--A-GA-GTCGAACGG-A-C--GCTGTGCGTT-GAA-TAGCC-GAT-GAT----TCGG-TGTTGT-T-C-GTCGCG--CTC-G-T-CC-GTC-GTTAT-GTG-T-T-CT-C-GC-G-T--C--G--CG-TCAT--GCGC-A-CGAC-ACG-C-AGAA-GGGTACACAAAACACA--AAAATCCGCG
H. zea						213	100.0	2.18E-82	32825	32656	AACGTAAACAATAATCCACACAC--C-ACTAGAGGACAC--A-GA-GTCGAACGG-A-C--GCTGTGCGTT-GAA-TAGCC-GAT-GAT----TCGG-TGTTGT-T-C-GTCGCG--CTC-G-T-CC-GTC-GTTAT-GTG-T-T-CT-C-GC-G-T--C--G--CG-TCAT--GCGC-A-CGAC-ACG-C-AGAA-GGGTACACAAAACACA--AAAATCCGCG
H. zea						213	100.0	2.18E-82	50570	50401	AACGTAAACAATAATCCACACAC--C-ACTAGAGGACAC--A-GA-GTCGAACGG-A-C--GCTGTGCGTT-GAA-TAGCC-GAT-GAT----TCGG-TGTTGT-T-C-GTCGCG--CTC-G-T-CC-GTC-GTTAT-GTG-T-T-CT-C-GC-G-T--C--G--CG-TCAT--GCGC-A-CGAC-ACG-C-AGAA-GGGTACACAAAACACA--AAAATCCGCG
H. zea						213	100.0	2.18E-82	59835	59666	AACGTAAACAATAATCCACACAC--C-ACTAGAGGACAC--A-GA-GTCGAACGG-A-C--GCTGTGCGTT-GAA-TAGCC-GAT-GAT----TCGG-TGTTGT-T-C-GTCGCG--CTC-G-T-CC-GTC-GTTAT-GTG-T-T-CT-C-GC-G-T--C--G--CG-TCAT--GCGC-A-CGAC-ACG-C-AGAA-GGGTACACAAAACACA--AAAATCCGCG
H. zea						213	100.0	2.18E-82	69096	68927	AACGTAAACAATAATCCACACAC--C-ACTAGAGGACAC--A-GA-GTCGAACGG-A-C--GCTGTGCGTT-GAA-TAGCC-GAT-GAT----TCGG-TGTTGT-T-C-GTCGCG--CTC-G-T-CC-GTC-GTTAT-GTG-T-T-CT-C-GC-G-T--C--G--CG-TCAT--GCGC-A-CGAC-ACG-C-AGAA-GGGTACACAAAACACA--AAAATCCGCG
H. zea						213	100.0	2.18E-82	78363	78194	AACGTAAACAATAATCCACACAC--C-ACTAGAGGACAC--A-GA-GTCGAACGG-A-C--GCTGTGCGTT-GAA-TAGCC-GAT-GAT----TCGG-TGTTGT-T-C-GTCGCG--CTC-G-T-CC-GTC-GTTAT-GTG-T-T-CT-C-GC-G-T--C--G--CG-TCAT--GCGC-A-CGAC-ACG-C-AGAA-GGGTACACAAAACACA--AAAATCCGCG
H. zea						213	100.0	2.18E-82	87629	87460	AACGTAAACAATAATCCACACAC--C-ACTAGAGGACAC--A-GA-GTCGAACGG-A-C--GCTGTGCGTT-GAA-TAGCC-GAT-GAT----TCGG-TGTTGT-T-C-GTCGCG--CTC-G-T-CC-GTC-GTTAT-GTG-T-T-CT-C-GC-G-T--C--G--CG-TCAT--GCGC-A-CGAC-ACG-C-AGAA-GGGTACACAAAACACA--AAAATCCGCG
H. zea						236	100.0	2.18E-82	2557	2726	AACGTAAACAATAATCCACACAC--C-ACTAGAGGACAC--A-GA-GTCGAACGG-A-C--GCTGTGCGTT-GAA-TAGCC-GAT-GAT----TCGG-TGTTGT-T-C-GTCGCG--CTC-G-T-CC-GTC-GTTAT-GTG-T-T-CT-C-GC-G-T--C--G--CG-TCAT--GCGC-A-CGAC-ACG-C-AGAA-GGGTACACAAAACACA--AAAATCCGCG
H. zea						236	100.0	2.18E-82	11822	11991	AACGTAAACAATAATCCACACAC--C-ACTAGAGGACAC--A-GA-GTCGAACGG-A-C--GCTGTGCGTT-GAA-TAGCC-GAT-GAT----TCGG-TGTTGT-T-C-GTCGCG--CTC-G-T-CC-GTC-GTTAT-GTG-T-T-CT-C-GC-G-T--C--G--CG-TCAT--GCGC-A-CGAC-ACG-C-AGAA-GGGTACACAAAACACA--AAAATCCGCG
H. zea						236	100.0	2.18E-82	22807	22976	AACGTAAACAATAATCCACACAC--C-ACTAGAGGACAC--A-GA-GTCGAACGG-A-C--GCTGTGCGTT-GAA-TAGCC-GAT-GAT----TCGG-TGTTGT-T-C-GTCGCG--CTC-G-T-CC-GTC-GTTAT-GTG-T-T-CT-C-GC-G-T--C--G--CG-TCAT--GCGC-A-CGAC-ACG-C-AGAA-GGGTACACAAAACACA--AAAATCCGCG
H. zea						236	100.0	2.18E-82	32070	32239	AACGTAAACAATAATCCACACAC--C-ACTAGAGGACAC--A-GA-GTCGAACGG-A-C--GCTGTGCGTT-GAA-TAGCC-GAT-GAT----TCGG-TGTTGT-T-C-GTCGCG--CTC-G-T-CC-GTC-GTTAT-GTG-T-T-CT-C-GC-G-T--C--G--CG-TCAT--GCGC-A-CGAC-ACG-C-AGAA-GGGTACACAAAACACA--AAAATCCGCG
H. zea						236	100.0	2.18E-82	46883	47052	AACGTAAACAATAATCCACACAC--C-ACTAGAGGACAC--A-GA-GTCGAACGG-A-C--GCTGTGCGTT-GAA-TAGCC-GAT-GAT----TCGG-TGTTGT-T-C-GTCGCG--CTC-G-T-CC-GTC-GTTAT-GTG-T-T-CT-C-GC-G-T--C--G--CG-TCAT--GCGC-A-CGAC-ACG-C-AGAA-GGGTACACAAAACACA--AAAATCCGCG
H. zea						236	100.0	2.18E-82	56150	56319	AACGTAAACAATAATCCACACAC--C-ACTAGAGGACAC--A-GA-GTCGAACGG-A-C--GCTGTGCGTT-GAA-TAGCC-GAT-GAT----TCGG-TGTTGT-T-C-GTCGCG--CTC-G-T-CC-GTC-GTTAT-GTG-T-T-CT-C-GC-G-T--C--G--CG-TCAT--GCGC-A-CGAC-ACG-C-AGAA-GGGTACACAAAACACA--AAAATCCGCG
H. zea						236	100.0	2.18E-82	65413	65582	AACGTAAACAATAATCCACACAC--C-ACTAGAGGACAC--A-GA-GTCGAACGG-A-C--GCTGTGCGTT-GAA-TAGCC-GAT-GAT----TCGG-TGTTGT-T-C-GTCGCG--CTC-G-T-CC-GTC-GTTAT-GTG-T-T-CT-C-GC-G-T--C--G--CG-TCAT--GCGC-A-CGAC-ACG-C-AGAA-GGGTACACAAAACACA--AAAATCCGCG
H. zea						63	99.4	9.29E-81	8145	8314	AACGTAAACAATAATCCACACAC--C-ACTAGAGGACAC--A-GA-GTCGAACGG-A-C--GCTGTGCGTT-GAA-TAGCC-GAT-GAT----TCGG-TGTTGT-T-C-GTCGCG--CTC-G-T-CC-GTC-GTTAT-GTG-T-T-CT-C-GC-G-T--C--G--CG-TCAT--GCGC-A-CGAC-ACG-C-AGAA-GGGTGCACAAAACACA--AAAATCCGCG
H. zea (recombinant)		70	99.4	9.29E-81	51888	52057	AACGTAAACAATAATCCACACAC--C-ACTAGAGGACAC--A-GA-GTCGAACGG-A-C--GCTGTGCGTT-GAA-TAGCC-GAT-GAT----TCGG-TGTTGT-T-C-GTCGCG--CTC-G-T-CC-GTC-GTTAT-GTG-T-T-CT-C-GC-G-T--C--G--CG-TCAT--GCGC-A-CGAC-ACG-C-AGAA-GGGTACACAGAACACA--AAAATCCGCG
H. zea						84	99.4	3.24E-80	3783	3613	AACGTAAACAATAATCCACACAC--C-ACTAGAGGACAC--A-GA-GTCGAACGG-AAC--GCTGTGCGTT-GAA-TAGCC-GAT-GAT----TCGG-TGTTGT-T-C-GTCGCG--CTC-G-T-CC-GTC-GTTAT-GTG-T-T-CT-C-GC-G-T--C--G--CG-TCAT--GCGC-A-CGAC-ACG-C-AGAA-GGGTACACAAAACACA--AAAATCCGCG
H. zea						84	99.4	3.24E-80	78065	77895	AACGTAAACAATAATCCACACAC--C-ACTAGAGGACAC--A-GA-GTCGAACGGGA-C--GCTGTGCGTT-GAA-TAGCC-GAT-GAT----TCGG-TGTTGT-T-C-GTCGCG--CTC-G-T-CC-GTC-GTTAT-GTG-T-T-CT-C-GC-G-T--C--G--CG-TCAT--GCGC-A-CGAC-ACG-C-AGAA-GGGTACACAAAACACA--AAAATCCGCG
H. zea						84	99.4	3.24E-80	106140	105970	AACGTAAACAATAATCCACACAC--C-ACTAGAGGACAC--A-GA-GTCGAACGG-A-C--GCTGTGCGTT-GAA-TAGCC-GAT-GAT----TCGG-TGTTGT-TTC-GTCGCG--CTC-G-T-CC-GTC-GTTAT-GTG-T-T-CT-C-GC-G-T--C--G--CG-TCAT--GCGC-A-CGAC-ACG-C-AGAA-GGGTACACAAAACACA--AAAATCCGCG
H. zea						213	99.4	3.24E-80	5803	5633	AACGTAAACAATAATCCACACAC--C-ACTAGAGGACAC--A-GA-GTCGAACGG-A-C--GCTGTGCGTT-GAA-TAGCC-GAT-GAT----TCGG-TGTTGT-T-C-GTCGCG--CTCGG-T-CC-GTC-GTTAT-GTG-T-T-CT-C-GC-G-T--C--G--CG-TCAT--GCGC-A-CGAC-ACG-C-AGAA-GGGTACACAAAACACA--AAAATCCGCG
H. zea						236	98.8	1.38E-78	74687	74858	AACGTAAACAATAATCCACACAC--CCACTAGAGGACAC--A-GA-GTCGAACGG-A-C--GCTGTGCGTT-GAA-TAGCC-GAT-GAT----TCGG-TGTTGT-T-C-GTCGCG--CTC-G-T-CC-GTC-GTTAT-GTG-T-T-CT-C-GC-G-T--C--GC-CG-TCAT--GCGC-A-CGAC-ACG-C-AGAA-GGGTACACAAAACACA--AAAATCCGCG
H. zea						84	96.0	5.49E-71	87430	87256	AACGTAAACAATAATCCACACACACC-ACTAGAGGACAC--ACGA-GTCGAACGG-A-C--GCTGTGCGTT-GAA-TAGCC-GAT-GAT----TCGG-TGTTGT-T-C-GTCGCG--CTC-G-T-CC-GTC-GTTAT-GTG-T-T-CT-C-GC-G-T--C--G--CG-TCAT--GCGC-A-CGAC-ACG-CCAGAA-GGGT-CACAAAACACAATAAAATCCGCG
H. armigera (recombinant)	70	99.3	9.30E-62	1		136		------------------------------------CAC--A-GA-GTCGAACG--A-C--GCTGTGCGTT-GAA-TAGCC-GAT-GAT----TCGG-TGTTGT-T-C-GTCGCG--CTC-G-T-CC-GTC-GTTAT-GTG-T-T-CT-C-GC-G-T--C--G--CG-TCAT--GCGC-A-CGAC-ACG-C-AGAA-GGGTACACAAAACACA--AAAATCCGCG
H. armigera					60	95.1	2.50E-56	6542196	6542058	------------------------------AGAGGACAC--A-GA-GTCGT--GG-A-C--GCTGTGCGTT-GAA-TAGCC-GAT-GAT----TCGG-TGTTGT-T-C-GTCGCG--CTC-G-T-CC-GTC-GTTAT-GTG-T-T-CT-C-GC-G-T--C--G--CG-TCAT--GCGC-A-CGAC-ACG-C-AGAA-GGGT--ACAGATCACA--AAAATCCGCG
H. armigera					60	95.1	2.50E-56	6560759	6560621	------------------------------AGAGGACAC--A-GA-GTCGT--GG-A-C--GCTGTGCGTT-GAA-TAGCC-GAT-GAT----TCGG-TGTTGT-T-C-GTCGCG--CTC-G-T-CC-GTC-GTTAT-GTG-T-T-CT-C-GC-G-T--C--G--CG-TCAT--GCGC-A-CGAC-ACG-C-AGAA-GGGT--ACAGATCACA--AAAATCCGCG
H. armigera					60	95.1	2.50E-56	6574149	6574011	------------------------------AGAGGACAC--A-GA-GTCGT--GG-A-C--GCTGTGCGTT-GAA-TAGCC-GAT-GAT----TCGG-TGTTGT-T-C-GTCGCG--CTC-G-T-CC-GTC-GTTAT-GTG-T-T-CT-C-GC-G-T--C--G--CG-TCAT--GCGC-A-CGAC-ACG-C-AGAA-GGGT--ACAGATCACA--AAAATCCGCG
H. armigera					60	95.1	2.50E-56	6590739	6590601	------------------------------AGAGGACAC--A-GA-GTCGT--GG-A-C--GCTGTGCGTT-GAA-TAGCC-GAT-GAT----TCGG-TGTTGT-T-C-GTCGCG--CTC-G-T-CC-GTC-GTTAT-GTG-T-T-CT-C-GC-G-T--C--G--CG-TCAT--GCGC-A-CGAC-ACG-C-AGAA-GGGT--ACAGATCACA--AAAATCCGCG
H. armigera					60	95.1	2.50E-56	6605959	6605821	------------------------------AGAGGACAC--A-GA-GTCGT--GG-A-C--GCTGTGCGTT-GAA-TAGCC-GAT-GAT----TCGG-TGTTGT-T-C-GTCGCG--CTC-G-T-CC-GTC-GTTAT-GTG-T-T-CT-C-GC-G-T--C--G--CG-TCAT--GCGC-A-CGAC-ACG-C-AGAA-GGGT--ACAGATCACA--AAAATCCGCG
H. armigera					60	94.4	1.06E-54	6616512	6616373	------------------------------AGAGGACACT-A-GA-GTCGT--GG-A-C--GCTGTGCGTT-GAA-TAGCC-GAT-GAT----TCGG-TGTTGT-T-C-GTCGCG--CTC-G-T-CC-GTC-GTTAT-GTG-T-T-CT-C-GC-G-T--C--G--CG-TCAT--GCGC-A-CGAC-ACG-C-AGAA-GGGT--ACAGATCACA--AAAATCCGCG
H. armigera					60	94.4	1.06E-54	6660385	6660246	------------------------------AGAGGACACT-A-GA-GTCGT--GG-A-C--GCTGTGCGTT-GAA-TAGCC-GAT-GAT----TCGG-TGTTGT-T-C-GTCGCG--CTC-G-T-CC-GTC-GTTAT-GTG-T-T-CT-C-GC-G-T--C--G--CG-TCAT--GCGC-A-CGAC-ACG-C-AGAA-GGGT--ACAGATCACA--AAAATCCGCG
H. armigera (recombinant)	70	94.4	1.06E-54	61383	61522	------------------------------AGAGGACACT-A-GA-GTCGT--GG-A-C--GCTGTGCGTT-GAA-TAGCC-GAT-GAT----TCGG-TGTTGT-T-C-GTCGCG--CTC-G-T-CC-GTC-GTTAT-GTG-T-T-CT-C-GC-G-T--C--G--CG-TCAT--GCGC-A-CGAC-ACG-C-AGAA-GGGT--ACAGATCACA--AAAATCCGCG
H. armigera (recombinant)	70	94.4	1.06E-54	70839	70978	------------------------------AGAGGACACT-A-GA-GTCGT--GG-A-C--GCTGTGCGTT-GAA-TAGCC-GAT-GAT----TCGG-TGTTGT-T-C-GTCGCG--CTC-G-T-CC-GTC-GTTAT-GTG-T-T-CT-C-GC-G-T--C--G--CG-TCAT--GCGC-A-CGAC-ACG-C-AGAA-GGGT--ACAGATCACA--AAAATCCGCG
H. armigera (recombinant)	70	94.4	1.06E-54	85847	85986	------------------------------AGAGGACACT-A-GA-GTCGT--GG-A-C--GCTGTGCGTT-GAA-TAGCC-GAT-GAT----TCGG-TGTTGT-T-C-GTCGCG--CTC-G-T-CC-GTC-GTTAT-GTG-T-T-CT-C-GC-G-T--C--G--CG-TCAT--GCGC-A-CGAC-ACG-C-AGAA-GGGT--ACAGATCACA--AAAATCCGCG
H. armigera (recombinant)	70	94.4	1.06E-54	100849	100988	------------------------------AGAGGACACT-A-GA-GTCGT--GG-A-C--GCTGTGCGTT-GAA-TAGCC-GAT-GAT----TCGG-TGTTGT-T-C-GTCGCG--CTC-G-T-CC-GTC-GTTAT-GTG-T-T-CT-C-GC-G-T--C--G--CG-TCAT--GCGC-A-CGAC-ACG-C-AGAA-GGGT--ACAGATCACA--AAAATCCGCG
H. armigera (recombinant)	70	94.4	1.06E-54	110301	110440	------------------------------AGAGGACACT-A-GA-GTCGT--GG-A-C--GCTGTGCGTT-GAA-TAGCC-GAT-GAT----TCGG-TGTTGT-T-C-GTCGCG--CTC-G-T-CC-GTC-GTTAT-GTG-T-T-CT-C-GC-G-T--C--G--CG-TCAT--GCGC-A-CGAC-ACG-C-AGAA-GGGT--ACAGATCACA--AAAATCCGCG
H. armigera (recombinant)	70	94.4	1.06E-54	119766	119905	------------------------------AGAGGACACT-A-GA-GTCGT--GG-A-C--GCTGTGCGTT-GAA-TAGCC-GAT-GAT----TCGG-TGTTGT-T-C-GTCGCG--CTC-G-T-CC-GTC-GTTAT-GTG-T-T-CT-C-GC-G-T--C--G--CG-TCAT--GCGC-A-CGAC-ACG-C-AGAA-GGGT--ACAGATCACA--AAAATCCGCG
H. armigera (recombinant)	70	94.4	1.06E-54	129230	129369	------------------------------AGAGGACACT-A-GA-GTCGT--GG-A-C--GCTGTGCGTT-GAA-TAGCC-GAT-GAT----TCGG-TGTTGT-T-C-GTCGCG--CTC-G-T-CC-GTC-GTTAT-GTG-T-T-CT-C-GC-G-T--C--G--CG-TCAT--GCGC-A-CGAC-ACG-C-AGAA-GGGT--ACAGATCACA--AAAATCCGCG
H. armigera (recombinant)	70	94.4	1.06E-54	144441	144580	------------------------------AGAGGACACT-A-GA-GTCGT--GG-A-C--GCTGTGCGTT-GAA-TAGCC-GAT-GAT----TCGG-TGTTGT-T-C-GTCGCG--CTC-G-T-CC-GTC-GTTAT-GTG-T-T-CT-C-GC-G-T--C--G--CG-TCAT--GCGC-A-CGAC-ACG-C-AGAA-GGGT--ACAGATCACA--AAAATCCGCG
H. armigera (recombinant)	70	94.4	1.06E-54	153891	154030	------------------------------AGAGGACACT-A-GA-GTCGT--GG-A-C--GCTGTGCGTT-GAA-TAGCC-GAT-GAT----TCGG-TGTTGT-T-C-GTCGCG--CTC-G-T-CC-GTC-GTTAT-GTG-T-T-CT-C-GC-G-T--C--G--CG-TCAT--GCGC-A-CGAC-ACG-C-AGAA-GGGT--ACAGATCACA--AAAATCCGCG
H. armigera (recombinant)	70	94.4	1.06E-54	163351	163490	------------------------------AGAGGACACT-A-GA-GTCGT--GG-A-C--GCTGTGCGTT-GAA-TAGCC-GAT-GAT----TCGG-TGTTGT-T-C-GTCGCG--CTC-G-T-CC-GTC-GTTAT-GTG-T-T-CT-C-GC-G-T--C--G--CG-TCAT--GCGC-A-CGAC-ACG-C-AGAA-GGGT--ACAGATCACA--AAAATCCGCG
H. armigera (recombinant)	70	94.4	1.06E-54	172808	172947	------------------------------AGAGGACACT-A-GA-GTCGT--GG-A-C--GCTGTGCGTT-GAA-TAGCC-GAT-GAT----TCGG-TGTTGT-T-C-GTCGCG--CTC-G-T-CC-GTC-GTTAT-GTG-T-T-CT-C-GC-G-T--C--G--CG-TCAT--GCGC-A-CGAC-ACG-C-AGAA-GGGT--ACAGATCACA--AAAATCCGCG
H. armigera (recombinant)	70	94.4	1.06E-54	185871	186010	------------------------------AGAGGACACT-A-GA-GTCGT--GG-A-C--GCTGTGCGTT-GAA-TAGCC-GAT-GAT----TCGG-TGTTGT-T-C-GTCGCG--CTC-G-T-CC-GTC-GTTAT-GTG-T-T-CT-C-GC-G-T--C--G--CG-TCAT--GCGC-A-CGAC-ACG-C-AGAA-GGGT--ACAGATCACA--AAAATCCGCG
H. armigera (recombinant)	70	94.4	1.06E-54	195332	195471	------------------------------AGAGGACACT-A-GA-GTCGT--GG-A-C--GCTGTGCGTT-GAA-TAGCC-GAT-GAT----TCGG-TGTTGT-T-C-GTCGCG--CTC-G-T-CC-GTC-GTTAT-GTG-T-T-CT-C-GC-G-T--C--G--CG-TCAT--GCGC-A-CGAC-ACG-C-AGAA-GGGT--ACAGATCACA--AAAATCCGCG
H. armigera (recombinant)	70	94.4	1.06E-54	206948	207087	------------------------------AGAGGACACT-A-GA-GTCGT--GG-A-C--GCTGTGCGTT-GAA-TAGCC-GAT-GAT----TCGG-TGTTGT-T-C-GTCGCG--CTC-G-T-CC-GTC-GTTAT-GTG-T-T-CT-C-GC-G-T--C--G--CG-TCAT--GCGC-A-CGAC-ACG-C-AGAA-GGGT--ACAGATCACA--AAAATCCGCG
H. armigera (recombinant)	70	94.4	1.06E-54	216403	216542	------------------------------AGAGGACACT-A-GA-GTCGT--GG-A-C--GCTGTGCGTT-GAA-TAGCC-GAT-GAT----TCGG-TGTTGT-T-C-GTCGCG--CTC-G-T-CC-GTC-GTTAT-GTG-T-T-CT-C-GC-G-T--C--G--CG-TCAT--GCGC-A-CGAC-ACG-C-AGAA-GGGT--ACAGATCACA--AAAATCCGCG
H. armigera (recombinant)	70	94.4	1.06E-54	225857	225996	------------------------------AGAGGACACT-A-GA-GTCGT--GG-A-C--GCTGTGCGTT-GAA-TAGCC-GAT-GAT----TCGG-TGTTGT-T-C-GTCGCG--CTC-G-T-CC-GTC-GTTAT-GTG-T-T-CT-C-GC-G-T--C--G--CG-TCAT--GCGC-A-CGAC-ACG-C-AGAA-GGGT--ACAGATCACA--AAAATCCGCG
H. armigera (recombinant)	70	94.4	1.06E-54	235310	235449	------------------------------AGAGGACACT-A-GA-GTCGT--GG-A-C--GCTGTGCGTT-GAA-TAGCC-GAT-GAT----TCGG-TGTTGT-T-C-GTCGCG--CTC-G-T-CC-GTC-GTTAT-GTG-T-T-CT-C-GC-G-T--C--G--CG-TCAT--GCGC-A-CGAC-ACG-C-AGAA-GGGT--ACAGATCACA--AAAATCCGCG
H. armigera (recombinant)	70	94.4	1.06E-54	250473	250612	------------------------------AGAGGACACT-A-GA-GTCGT--GG-A-C--GCTGTGCGTT-GAA-TAGCC-GAT-GAT----TCGG-TGTTGT-T-C-GTCGCG--CTC-G-T-CC-GTC-GTTAT-GTG-T-T-CT-C-GC-G-T--C--G--CG-TCAT--GCGC-A-CGAC-ACG-C-AGAA-GGGT--ACAGATCACA--AAAATCCGCG
H. armigera (recombinant)	70	94.4	1.06E-54	259933	260072	------------------------------AGAGGACACT-A-GA-GTCGT--GG-A-C--GCTGTGCGTT-GAA-TAGCC-GAT-GAT----TCGG-TGTTGT-T-C-GTCGCG--CTC-G-T-CC-GTC-GTTAT-GTG-T-T-CT-C-GC-G-T--C--G--CG-TCAT--GCGC-A-CGAC-ACG-C-AGAA-GGGT--ACAGATCACA--AAAATCCGCG
H. armigera (recombinant)	70	94.4	1.06E-54	269388	269527	------------------------------AGAGGACACT-A-GA-GTCGT--GG-A-C--GCTGTGCGTT-GAA-TAGCC-GAT-GAT----TCGG-TGTTGT-T-C-GTCGCG--CTC-G-T-CC-GTC-GTTAT-GTG-T-T-CT-C-GC-G-T--C--G--CG-TCAT--GCGC-A-CGAC-ACG-C-AGAA-GGGT--ACAGATCACA--AAAATCCGCG
H. armigera (recombinant)	70	94.4	1.06E-54	290720	290859	------------------------------AGAGGACACT-A-GA-GTCGT--GG-A-C--GCTGTGCGTT-GAA-TAGCC-GAT-GAT----TCGG-TGTTGT-T-C-GTCGCG--CTC-G-T-CC-GTC-GTTAT-GTG-T-T-CT-C-GC-G-T--C--G--CG-TCAT--GCGC-A-CGAC-ACG-C-AGAA-GGGT--ACAGATCACA--AAAATCCGCG
H. armigera (recombinant)	70	94.4	1.06E-54	300167	300306	------------------------------AGAGGACACT-A-GA-GTCGT--GG-A-C--GCTGTGCGTT-GAA-TAGCC-GAT-GAT----TCGG-TGTTGT-T-C-GTCGCG--CTC-G-T-CC-GTC-GTTAT-GTG-T-T-CT-C-GC-G-T--C--G--CG-TCAT--GCGC-A-CGAC-ACG-C-AGAA-GGGT--ACAGATCACA--AAAATCCGCG
H. armigera (recombinant)	70	94.4	1.06E-54	310482	310621	------------------------------AGAGGACACT-A-GA-GTCGT--GG-A-C--GCTGTGCGTT-GAA-TAGCC-GAT-GAT----TCGG-TGTTGT-T-C-GTCGCG--CTC-G-T-CC-GTC-GTTAT-GTG-T-T-CT-C-GC-G-T--C--G--CG-TCAT--GCGC-A-CGAC-ACG-C-AGAA-GGGT--ACAGATCACA--AAAATCCGCG
H. armigera (recombinant)	70	94.4	1.06E-54	319936	320075	------------------------------AGAGGACACT-A-GA-GTCGT--GG-A-C--GCTGTGCGTT-GAA-TAGCC-GAT-GAT----TCGG-TGTTGT-T-C-GTCGCG--CTC-G-T-CC-GTC-GTTAT-GTG-T-T-CT-C-GC-G-T--C--G--CG-TCAT--GCGC-A-CGAC-ACG-C-AGAA-GGGT--ACAGATCACA--AAAATCCGCG
H. armigera (recombinant)	70	94.4	1.06E-54	331028	331167	------------------------------AGAGGACACT-A-GA-GTCGT--GG-A-C--GCTGTGCGTT-GAA-TAGCC-GAT-GAT----TCGG-TGTTGT-T-C-GTCGCG--CTC-G-T-CC-GTC-GTTAT-GTG-T-T-CT-C-GC-G-T--C--G--CG-TCAT--GCGC-A-CGAC-ACG-C-AGAA-GGGT--ACAGATCACA--AAAATCCGCG
H. armigera (recombinant)	70	94.4	1.06E-54	340483	340622	------------------------------AGAGGACACT-A-GA-GTCGT--GG-A-C--GCTGTGCGTT-GAA-TAGCC-GAT-GAT----TCGG-TGTTGT-T-C-GTCGCG--CTC-G-T-CC-GTC-GTTAT-GTG-T-T-CT-C-GC-G-T--C--G--CG-TCAT--GCGC-A-CGAC-ACG-C-AGAA-GGGT--ACAGATCACA--AAAATCCGCG
H. armigera (recombinant)	70	94.4	1.06E-54	349938	350077	------------------------------AGAGGACACT-A-GA-GTCGT--GG-A-C--GCTGTGCGTT-GAA-TAGCC-GAT-GAT----TCGG-TGTTGT-T-C-GTCGCG--CTC-G-T-CC-GTC-GTTAT-GTG-T-T-CT-C-GC-G-T--C--G--CG-TCAT--GCGC-A-CGAC-ACG-C-AGAA-GGGT--ACAGATCACA--AAAATCCGCG
H. armigera (recombinant)	70	94.4	1.06E-54	359392	359531	------------------------------AGAGGACACT-A-GA-GTCGT--GG-A-C--GCTGTGCGTT-GAA-TAGCC-GAT-GAT----TCGG-TGTTGT-T-C-GTCGCG--CTC-G-T-CC-GTC-GTTAT-GTG-T-T-CT-C-GC-G-T--C--G--CG-TCAT--GCGC-A-CGAC-ACG-C-AGAA-GGGT--ACAGATCACA--AAAATCCGCG
H. armigera					99	94.4	1.06E-54	13455	13594	------------------------------AGAGGACACT-A-GA-GTCGT--GG-A-C--GCTGTGCGTT-GAA-TAGCC-GAT-GAT----TCGG-TGTTGT-T-C-GTCGCG--CTC-G-T-CC-GTC-GTTAT-GTG-T-T-CT-C-GC-G-T--C--G--CG-TCAT--GCGC-A-CGAC-ACG-C-AGAA-GGGT--ACAGATCACA--AAAATCCGCG
H. armigera					99	94.4	1.06E-54	32405	32544	------------------------------AGAGGACACT-A-GA-GTCGT--GG-A-C--GCTGTGCGTT-GAA-TAGCC-GAT-GAT----TCGG-TGTTGT-T-C-GTCGCG--CTC-G-T-CC-GTC-GTTAT-GTG-T-T-CT-C-GC-G-T--C--G--CG-TCAT--GCGC-A-CGAC-ACG-C-AGAA-GGGT--ACAGATCACA--AAAATCCGCG
H. armigera					99	94.4	1.06E-54	66833	66972	------------------------------AGAGGACACT-A-GA-GTCGT--GG-A-C--GCTGTGCGTT-GAA-TAGCC-GAT-GAT----TCGG-TGTTGT-T-C-GTCGCG--CTC-G-T-CC-GTC-GTTAT-GTG-T-T-CT-C-GC-G-T--C--G--CG-TCAT--GCGC-A-CGAC-ACG-C-AGAA-GGGT--ACAGATCACA--AAAATCCGCG
H. armigera					99	94.4	1.06E-54	76291	76430	------------------------------AGAGGACACT-A-GA-GTCGT--GG-A-C--GCTGTGCGTT-GAA-TAGCC-GAT-GAT----TCGG-TGTTGT-T-C-GTCGCG--CTC-G-T-CC-GTC-GTTAT-GTG-T-T-CT-C-GC-G-T--C--G--CG-TCAT--GCGC-A-CGAC-ACG-C-AGAA-GGGT--ACAGATCACA--AAAATCCGCG
H. armigera					99	94.4	1.06E-54	85748	85887	------------------------------AGAGGACACT-A-GA-GTCGT--GG-A-C--GCTGTGCGTT-GAA-TAGCC-GAT-GAT----TCGG-TGTTGT-T-C-GTCGCG--CTC-G-T-CC-GTC-GTTAT-GTG-T-T-CT-C-GC-G-T--C--G--CG-TCAT--GCGC-A-CGAC-ACG-C-AGAA-GGGT--ACAGATCACA--AAAATCCGCG
H. armigera					99	94.4	1.06E-54	100760	100899	------------------------------AGAGGACACT-A-GA-GTCGT--GG-A-C--GCTGTGCGTT-GAA-TAGCC-GAT-GAT----TCGG-TGTTGT-T-C-GTCGCG--CTC-G-T-CC-GTC-GTTAT-GTG-T-T-CT-C-GC-G-T--C--G--CG-TCAT--GCGC-A-CGAC-ACG-C-AGAA-GGGT--ACAGATCACA--AAAATCCGCG
H. armigera					99	94.4	1.06E-54	110215	110354	------------------------------AGAGGACACT-A-GA-GTCGT--GG-A-C--GCTGTGCGTT-GAA-TAGCC-GAT-GAT----TCGG-TGTTGT-T-C-GTCGCG--CTC-G-T-CC-GTC-GTTAT-GTG-T-T-CT-C-GC-G-T--C--G--CG-TCAT--GCGC-A-CGAC-ACG-C-AGAA-GGGT--ACAGATCACA--AAAATCCGCG
H. armigera					99	94.4	1.06E-54	119683	119822	------------------------------AGAGGACACT-A-GA-GTCGT--GG-A-C--GCTGTGCGTT-GAA-TAGCC-GAT-GAT----TCGG-TGTTGT-T-C-GTCGCG--CTC-G-T-CC-GTC-GTTAT-GTG-T-T-CT-C-GC-G-T--C--G--CG-TCAT--GCGC-A-CGAC-ACG-C-AGAA-GGGT--ACAGATCACA--AAAATCCGCG
H. armigera					99	94.4	1.06E-54	134759	134898	------------------------------AGAGGACACT-A-GA-GTCGT--GG-A-C--GCTGTGCGTT-GAA-TAGCC-GAT-GAT----TCGG-TGTTGT-T-C-GTCGCG--CTC-G-T-CC-GTC-GTTAT-GTG-T-T-CT-C-GC-G-T--C--G--CG-TCAT--GCGC-A-CGAC-ACG-C-AGAA-GGGT--ACAGATCACA--AAAATCCGCG
H. armigera					99	94.4	1.06E-54	144182	144321	------------------------------AGAGGACACT-A-GA-GTCGT--GG-A-C--GCTGTGCGTT-GAA-TAGCC-GAT-GAT----TCGG-TGTTGT-T-C-GTCGCG--CTC-G-T-CC-GTC-GTTAT-GTG-T-T-CT-C-GC-G-T--C--G--CG-TCAT--GCGC-A-CGAC-ACG-C-AGAA-GGGT--ACAGATCACA--AAAATCCGCG
H. armigera					99	94.4	1.06E-54	153636	153775	------------------------------AGAGGACACT-A-GA-GTCGT--GG-A-C--GCTGTGCGTT-GAA-TAGCC-GAT-GAT----TCGG-TGTTGT-T-C-GTCGCG--CTC-G-T-CC-GTC-GTTAT-GTG-T-T-CT-C-GC-G-T--C--G--CG-TCAT--GCGC-A-CGAC-ACG-C-AGAA-GGGT--ACAGATCACA--AAAATCCGCG
H. armigera					99	94.4	1.06E-54	168617	168756	------------------------------AGAGGACACT-A-GA-GTCGT--GG-A-C--GCTGTGCGTT-GAA-TAGCC-GAT-GAT----TCGG-TGTTGT-T-C-GTCGCG--CTC-G-T-CC-GTC-GTTAT-GTG-T-T-CT-C-GC-G-T--C--G--CG-TCAT--GCGC-A-CGAC-ACG-C-AGAA-GGGT--ACAGATCACA--AAAATCCGCG
H. armigera					99	94.4	1.06E-54	183434	183573	------------------------------AGAGGACACT-A-GA-GTCGT--GG-A-C--GCTGTGCGTT-GAA-TAGCC-GAT-GAT----TCGG-TGTTGT-T-C-GTCGCG--CTC-G-T-CC-GTC-GTTAT-GTG-T-T-CT-C-GC-G-T--C--G--CG-TCAT--GCGC-A-CGAC-ACG-C-AGAA-GGGT--ACAGATCACA--AAAATCCGCG
H. armigera					99	94.4	1.06E-54	192885	193024	------------------------------AGAGGACACT-A-GA-GTCGT--GG-A-C--GCTGTGCGTT-GAA-TAGCC-GAT-GAT----TCGG-TGTTGT-T-C-GTCGCG--CTC-G-T-CC-GTC-GTTAT-GTG-T-T-CT-C-GC-G-T--C--G--CG-TCAT--GCGC-A-CGAC-ACG-C-AGAA-GGGT--ACAGATCACA--AAAATCCGCG
H. armigera					99	94.4	1.06E-54	202338	202477	------------------------------AGAGGACACT-A-GA-GTCGT--GG-A-C--GCTGTGCGTT-GAA-TAGCC-GAT-GAT----TCGG-TGTTGT-T-C-GTCGCG--CTC-G-T-CC-GTC-GTTAT-GTG-T-T-CT-C-GC-G-T--C--G--CG-TCAT--GCGC-A-CGAC-ACG-C-AGAA-GGGT--ACAGATCACA--AAAATCCGCG
H. armigera					99	94.4	1.06E-54	211792	211931	------------------------------AGAGGACACT-A-GA-GTCGT--GG-A-C--GCTGTGCGTT-GAA-TAGCC-GAT-GAT----TCGG-TGTTGT-T-C-GTCGCG--CTC-G-T-CC-GTC-GTTAT-GTG-T-T-CT-C-GC-G-T--C--G--CG-TCAT--GCGC-A-CGAC-ACG-C-AGAA-GGGT--ACAGATCACA--AAAATCCGCG
H. armigera					99	94.4	1.06E-54	226980	227119	------------------------------AGAGGACACT-A-GA-GTCGT--GG-A-C--GCTGTGCGTT-GAA-TAGCC-GAT-GAT----TCGG-TGTTGT-T-C-GTCGCG--CTC-G-T-CC-GTC-GTTAT-GTG-T-T-CT-C-GC-G-T--C--G--CG-TCAT--GCGC-A-CGAC-ACG-C-AGAA-GGGT--ACAGATCACA--AAAATCCGCG
H. armigera					99	94.4	1.06E-54	236404	236543	------------------------------AGAGGACACT-A-GA-GTCGT--GG-A-C--GCTGTGCGTT-GAA-TAGCC-GAT-GAT----TCGG-TGTTGT-T-C-GTCGCG--CTC-G-T-CC-GTC-GTTAT-GTG-T-T-CT-C-GC-G-T--C--G--CG-TCAT--GCGC-A-CGAC-ACG-C-AGAA-GGGT--ACAGATCACA--AAAATCCGCG
H. armigera					121	94.4	1.06E-54	14342	14481	------------------------------AGAGGACACT-A-GA-GTCGT--GG-A-C--GCTGTGCGTT-GAA-TAGCC-GAT-GAT----TCGG-TGTTGT-T-C-GTCGCG--CTC-G-T-CC-GTC-GTTAT-GTG-T-T-CT-C-GC-G-T--C--G--CG-TCAT--GCGC-A-CGAC-ACG-C-AGAA-GGGT--ACAGATCACA--AAAATCCGCG
H. armigera					121	94.4	1.06E-54	23444	23583	------------------------------AGAGGACACT-A-GA-GTCGT--GG-A-C--GCTGTGCGTT-GAA-TAGCC-GAT-GAT----TCGG-TGTTGT-T-C-GTCGCG--CTC-G-T-CC-GTC-GTTAT-GTG-T-T-CT-C-GC-G-T--C--G--CG-TCAT--GCGC-A-CGAC-ACG-C-AGAA-GGGT--ACAGATCACA--AAAATCCGCG
H. armigera					121	94.4	1.06E-54	34769	34908	------------------------------AGAGGACACT-A-GA-GTCGT--GG-A-C--GCTGTGCGTT-GAA-TAGCC-GAT-GAT----TCGG-TGTTGT-T-C-GTCGCG--CTC-G-T-CC-GTC-GTTAT-GTG-T-T-CT-C-GC-G-T--C--G--CG-TCAT--GCGC-A-CGAC-ACG-C-AGAA-GGGT--ACAGATCACA--AAAATCCGCG
H. armigera					121	94.4	1.06E-54	44507	44646	------------------------------AGAGGACACT-A-GA-GTCGT--GG-A-C--GCTGTGCGTT-GAA-TAGCC-GAT-GAT----TCGG-TGTTGT-T-C-GTCGCG--CTC-G-T-CC-GTC-GTTAT-GTG-T-T-CT-C-GC-G-T--C--G--CG-TCAT--GCGC-A-CGAC-ACG-C-AGAA-GGGT--ACAGATCACA--AAAATCCGCG
H. armigera					121	94.4	1.06E-54	83981	84120	------------------------------AGAGGACACT-A-GA-GTCGT--GG-A-C--GCTGTGCGTT-GAA-TAGCC-GAT-GAT----TCGG-TGTTGT-T-C-GTCGCG--CTC-G-T-CC-GTC-GTTAT-GTG-T-T-CT-C-GC-G-T--C--G--CG-TCAT--GCGC-A-CGAC-ACG-C-AGAA-GGGT--ACAGATCACA--AAAATCCGCG
H. armigera					121	94.4	1.06E-54	93438	93577	------------------------------AGAGGACACT-A-GA-GTCGT--GG-A-C--GCTGTGCGTT-GAA-TAGCC-GAT-GAT----TCGG-TGTTGT-T-C-GTCGCG--CTC-G-T-CC-GTC-GTTAT-GTG-T-T-CT-C-GC-G-T--C--G--CG-TCAT--GCGC-A-CGAC-ACG-C-AGAA-GGGT--ACAGATCACA--AAAATCCGCG
H. armigera					121	94.4	1.06E-54	102896	103035	------------------------------AGAGGACACT-A-GA-GTCGT--GG-A-C--GCTGTGCGTT-GAA-TAGCC-GAT-GAT----TCGG-TGTTGT-T-C-GTCGCG--CTC-G-T-CC-GTC-GTTAT-GTG-T-T-CT-C-GC-G-T--C--G--CG-TCAT--GCGC-A-CGAC-ACG-C-AGAA-GGGT--ACAGATCACA--AAAATCCGCG
H. armigera					121	94.4	1.06E-54	112355	112494	------------------------------AGAGGACACT-A-GA-GTCGT--GG-A-C--GCTGTGCGTT-GAA-TAGCC-GAT-GAT----TCGG-TGTTGT-T-C-GTCGCG--CTC-G-T-CC-GTC-GTTAT-GTG-T-T-CT-C-GC-G-T--C--G--CG-TCAT--GCGC-A-CGAC-ACG-C-AGAA-GGGT--ACAGATCACA--AAAATCCGCG
H. armigera					121	94.4	1.06E-54	121811	121950	------------------------------AGAGGACACT-A-GA-GTCGT--GG-A-C--GCTGTGCGTT-GAA-TAGCC-GAT-GAT----TCGG-TGTTGT-T-C-GTCGCG--CTC-G-T-CC-GTC-GTTAT-GTG-T-T-CT-C-GC-G-T--C--G--CG-TCAT--GCGC-A-CGAC-ACG-C-AGAA-GGGT--ACAGATCACA--AAAATCCGCG
H. armigera					121	94.4	1.06E-54	137115	137254	------------------------------AGAGGACACT-A-GA-GTCGT--GG-A-C--GCTGTGCGTT-GAA-TAGCC-GAT-GAT----TCGG-TGTTGT-T-C-GTCGCG--CTC-G-T-CC-GTC-GTTAT-GTG-T-T-CT-C-GC-G-T--C--G--CG-TCAT--GCGC-A-CGAC-ACG-C-AGAA-GGGT--ACAGATCACA--AAAATCCGCG
H. armigera					121	94.4	1.06E-54	146607	146746	------------------------------AGAGGACACT-A-GA-GTCGT--GG-A-C--GCTGTGCGTT-GAA-TAGCC-GAT-GAT----TCGG-TGTTGT-T-C-GTCGCG--CTC-G-T-CC-GTC-GTTAT-GTG-T-T-CT-C-GC-G-T--C--G--CG-TCAT--GCGC-A-CGAC-ACG-C-AGAA-GGGT--ACAGATCACA--AAAATCCGCG
H. armigera					121	94.4	1.06E-54	156053	156192	------------------------------AGAGGACACT-A-GA-GTCGT--GG-A-C--GCTGTGCGTT-GAA-TAGCC-GAT-GAT----TCGG-TGTTGT-T-C-GTCGCG--CTC-G-T-CC-GTC-GTTAT-GTG-T-T-CT-C-GC-G-T--C--G--CG-TCAT--GCGC-A-CGAC-ACG-C-AGAA-GGGT--ACAGATCACA--AAAATCCGCG
H. armigera					121	94.4	1.06E-54	180731	180870	------------------------------AGAGGACACT-A-GA-GTCGT--GG-A-C--GCTGTGCGTT-GAA-TAGCC-GAT-GAT----TCGG-TGTTGT-T-C-GTCGCG--CTC-G-T-CC-GTC-GTTAT-GTG-T-T-CT-C-GC-G-T--C--G--CG-TCAT--GCGC-A-CGAC-ACG-C-AGAA-GGGT--ACAGATCACA--AAAATCCGCG
H. armigera					124	94.4	1.06E-54	9970	9831	------------------------------AGAGGACACT-A-GA-GTCGT--GG-A-C--GCTGTGCGTT-GAA-TAGCC-GAT-GAT----TCGG-TGTTGT-T-C-GTCGCG--CTC-G-T-CC-GTC-GTTAT-GTG-T-T-CT-C-GC-G-T--C--G--CG-TCAT--GCGC-A-CGAC-ACG-C-AGAA-GGGT--ACAGATCACA--AAAATCCGCG
H. armigera					124	94.4	1.06E-54	19420	19281	------------------------------AGAGGACACT-A-GA-GTCGT--GG-A-C--GCTGTGCGTT-GAA-TAGCC-GAT-GAT----TCGG-TGTTGT-T-C-GTCGCG--CTC-G-T-CC-GTC-GTTAT-GTG-T-T-CT-C-GC-G-T--C--G--CG-TCAT--GCGC-A-CGAC-ACG-C-AGAA-GGGT--ACAGATCACA--AAAATCCGCG
H. armigera					124	94.4	1.06E-54	53741	53602	------------------------------AGAGGACACT-A-GA-GTCGT--GG-A-C--GCTGTGCGTT-GAA-TAGCC-GAT-GAT----TCGG-TGTTGT-T-C-GTCGCG--CTC-G-T-CC-GTC-GTTAT-GTG-T-T-CT-C-GC-G-T--C--G--CG-TCAT--GCGC-A-CGAC-ACG-C-AGAA-GGGT--ACAGATCACA--AAAATCCGCG
H. armigera					124	94.4	1.06E-54	68979	68840	------------------------------AGAGGACACT-A-GA-GTCGT--GG-A-C--GCTGTGCGTT-GAA-TAGCC-GAT-GAT----TCGG-TGTTGT-T-C-GTCGCG--CTC-G-T-CC-GTC-GTTAT-GTG-T-T-CT-C-GC-G-T--C--G--CG-TCAT--GCGC-A-CGAC-ACG-C-AGAA-GGGT--ACAGATCACA--AAAATCCGCG
H. armigera					124	94.4	1.06E-54	84199	84060	------------------------------AGAGGACACT-A-GA-GTCGT--GG-A-C--GCTGTGCGTT-GAA-TAGCC-GAT-GAT----TCGG-TGTTGT-T-C-GTCGCG--CTC-G-T-CC-GTC-GTTAT-GTG-T-T-CT-C-GC-G-T--C--G--CG-TCAT--GCGC-A-CGAC-ACG-C-AGAA-GGGT--ACAGATCACA--AAAATCCGCG
H. armigera					124	94.4	1.06E-54	103968	103829	------------------------------AGAGGACACT-A-GA-GTCGT--GG-A-C--GCTGTGCGTT-GAA-TAGCC-GAT-GAT----TCGG-TGTTGT-T-C-GTCGCG--CTC-G-T-CC-GTC-GTTAT-GTG-T-T-CT-C-GC-G-T--C--G--CG-TCAT--GCGC-A-CGAC-ACG-C-AGAA-GGGT--ACAGATCACA--AAAATCCGCG
H. armigera					124	94.4	1.06E-54	113422	113283	------------------------------AGAGGACACT-A-GA-GTCGT--GG-A-C--GCTGTGCGTT-GAA-TAGCC-GAT-GAT----TCGG-TGTTGT-T-C-GTCGCG--CTC-G-T-CC-GTC-GTTAT-GTG-T-T-CT-C-GC-G-T--C--G--CG-TCAT--GCGC-A-CGAC-ACG-C-AGAA-GGGT--ACAGATCACA--AAAATCCGCG
H. armigera					124	94.4	1.06E-54	134571	134432	------------------------------AGAGGACACT-A-GA-GTCGT--GG-A-C--GCTGTGCGTT-GAA-TAGCC-GAT-GAT----TCGG-TGTTGT-T-C-GTCGCG--CTC-G-T-CC-GTC-GTTAT-GTG-T-T-CT-C-GC-G-T--C--G--CG-TCAT--GCGC-A-CGAC-ACG-C-AGAA-GGGT--ACAGATCACA--AAAATCCGCG
H. armigera					124	94.4	1.06E-54	144026	143887	------------------------------AGAGGACACT-A-GA-GTCGT--GG-A-C--GCTGTGCGTT-GAA-TAGCC-GAT-GAT----TCGG-TGTTGT-T-C-GTCGCG--CTC-G-T-CC-GTC-GTTAT-GTG-T-T-CT-C-GC-G-T--C--G--CG-TCAT--GCGC-A-CGAC-ACG-C-AGAA-GGGT--ACAGATCACA--AAAATCCGCG
H. armigera					124	94.4	1.06E-54	164606	164467	------------------------------AGAGGACACT-A-GA-GTCGT--GG-A-C--GCTGTGCGTT-GAA-TAGCC-GAT-GAT----TCGG-TGTTGT-T-C-GTCGCG--CTC-G-T-CC-GTC-GTTAT-GTG-T-T-CT-C-GC-G-T--C--G--CG-TCAT--GCGC-A-CGAC-ACG-C-AGAA-GGGT--ACAGATCACA--AAAATCCGCG
H. armigera					124	94.4	1.06E-54	174055	173916	------------------------------AGAGGACACT-A-GA-GTCGT--GG-A-C--GCTGTGCGTT-GAA-TAGCC-GAT-GAT----TCGG-TGTTGT-T-C-GTCGCG--CTC-G-T-CC-GTC-GTTAT-GTG-T-T-CT-C-GC-G-T--C--G--CG-TCAT--GCGC-A-CGAC-ACG-C-AGAA-GGGT--ACAGATCACA--AAAATCCGCG
H. armigera					124	94.4	1.06E-54	183514	183375	------------------------------AGAGGACACT-A-GA-GTCGT--GG-A-C--GCTGTGCGTT-GAA-TAGCC-GAT-GAT----TCGG-TGTTGT-T-C-GTCGCG--CTC-G-T-CC-GTC-GTTAT-GTG-T-T-CT-C-GC-G-T--C--G--CG-TCAT--GCGC-A-CGAC-ACG-C-AGAA-GGGT--ACAGATCACA--AAAATCCGCG
H. armigera					165	94.4	1.06E-54	14342	14481	------------------------------AGAGGACACT-A-GA-GTCGT--GG-A-C--GCTGTGCGTT-GAA-TAGCC-GAT-GAT----TCGG-TGTTGT-T-C-GTCGCG--CTC-G-T-CC-GTC-GTTAT-GTG-T-T-CT-C-GC-G-T--C--G--CG-TCAT--GCGC-A-CGAC-ACG-C-AGAA-GGGT--ACAGATCACA--AAAATCCGCG
H. armigera					165	94.4	1.06E-54	23444	23583	------------------------------AGAGGACACT-A-GA-GTCGT--GG-A-C--GCTGTGCGTT-GAA-TAGCC-GAT-GAT----TCGG-TGTTGT-T-C-GTCGCG--CTC-G-T-CC-GTC-GTTAT-GTG-T-T-CT-C-GC-G-T--C--G--CG-TCAT--GCGC-A-CGAC-ACG-C-AGAA-GGGT--ACAGATCACA--AAAATCCGCG
H. armigera					165	94.4	1.06E-54	34769	34908	------------------------------AGAGGACACT-A-GA-GTCGT--GG-A-C--GCTGTGCGTT-GAA-TAGCC-GAT-GAT----TCGG-TGTTGT-T-C-GTCGCG--CTC-G-T-CC-GTC-GTTAT-GTG-T-T-CT-C-GC-G-T--C--G--CG-TCAT--GCGC-A-CGAC-ACG-C-AGAA-GGGT--ACAGATCACA--AAAATCCGCG
H. armigera					165	94.4	1.06E-54	44507	44646	------------------------------AGAGGACACT-A-GA-GTCGT--GG-A-C--GCTGTGCGTT-GAA-TAGCC-GAT-GAT----TCGG-TGTTGT-T-C-GTCGCG--CTC-G-T-CC-GTC-GTTAT-GTG-T-T-CT-C-GC-G-T--C--G--CG-TCAT--GCGC-A-CGAC-ACG-C-AGAA-GGGT--ACAGATCACA--AAAATCCGCG
H. armigera					165	94.4	1.06E-54	68543	68682	------------------------------AGAGGACACT-A-GA-GTCGT--GG-A-C--GCTGTGCGTT-GAA-TAGCC-GAT-GAT----TCGG-TGTTGT-T-C-GTCGCG--CTC-G-T-CC-GTC-GTTAT-GTG-T-T-CT-C-GC-G-T--C--G--CG-TCAT--GCGC-A-CGAC-ACG-C-AGAA-GGGT--ACAGATCACA--AAAATCCGCG
H. armigera					165	94.4	1.06E-54	83813	83952	------------------------------AGAGGACACT-A-GA-GTCGT--GG-A-C--GCTGTGCGTT-GAA-TAGCC-GAT-GAT----TCGG-TGTTGT-T-C-GTCGCG--CTC-G-T-CC-GTC-GTTAT-GTG-T-T-CT-C-GC-G-T--C--G--CG-TCAT--GCGC-A-CGAC-ACG-C-AGAA-GGGT--ACAGATCACA--AAAATCCGCG
H. armigera					165	94.4	1.06E-54	93270	93409	------------------------------AGAGGACACT-A-GA-GTCGT--GG-A-C--GCTGTGCGTT-GAA-TAGCC-GAT-GAT----TCGG-TGTTGT-T-C-GTCGCG--CTC-G-T-CC-GTC-GTTAT-GTG-T-T-CT-C-GC-G-T--C--G--CG-TCAT--GCGC-A-CGAC-ACG-C-AGAA-GGGT--ACAGATCACA--AAAATCCGCG
H. armigera					165	94.4	1.06E-54	127658	127797	------------------------------AGAGGACACT-A-GA-GTCGT--GG-A-C--GCTGTGCGTT-GAA-TAGCC-GAT-GAT----TCGG-TGTTGT-T-C-GTCGCG--CTC-G-T-CC-GTC-GTTAT-GTG-T-T-CT-C-GC-G-T--C--G--CG-TCAT--GCGC-A-CGAC-ACG-C-AGAA-GGGT--ACAGATCACA--AAAATCCGCG
H. armigera					189	94.4	1.06E-54	13455	13594	------------------------------AGAGGACACT-A-GA-GTCGT--GG-A-C--GCTGTGCGTT-GAA-TAGCC-GAT-GAT----TCGG-TGTTGT-T-C-GTCGCG--CTC-G-T-CC-GTC-GTTAT-GTG-T-T-CT-C-GC-G-T--C--G--CG-TCAT--GCGC-A-CGAC-ACG-C-AGAA-GGGT--ACAGATCACA--AAAATCCGCG
H. armigera					189	94.4	1.06E-54	22905	23044	------------------------------AGAGGACACT-A-GA-GTCGT--GG-A-C--GCTGTGCGTT-GAA-TAGCC-GAT-GAT----TCGG-TGTTGT-T-C-GTCGCG--CTC-G-T-CC-GTC-GTTAT-GTG-T-T-CT-C-GC-G-T--C--G--CG-TCAT--GCGC-A-CGAC-ACG-C-AGAA-GGGT--ACAGATCACA--AAAATCCGCG
H. armigera					189	94.4	1.06E-54	32354	32493	------------------------------AGAGGACACT-A-GA-GTCGT--GG-A-C--GCTGTGCGTT-GAA-TAGCC-GAT-GAT----TCGG-TGTTGT-T-C-GTCGCG--CTC-G-T-CC-GTC-GTTAT-GTG-T-T-CT-C-GC-G-T--C--G--CG-TCAT--GCGC-A-CGAC-ACG-C-AGAA-GGGT--ACAGATCACA--AAAATCCGCG
H. armigera					189	94.4	1.06E-54	41810	41949	------------------------------AGAGGACACT-A-GA-GTCGT--GG-A-C--GCTGTGCGTT-GAA-TAGCC-GAT-GAT----TCGG-TGTTGT-T-C-GTCGCG--CTC-G-T-CC-GTC-GTTAT-GTG-T-T-CT-C-GC-G-T--C--G--CG-TCAT--GCGC-A-CGAC-ACG-C-AGAA-GGGT--ACAGATCACA--AAAATCCGCG
H. armigera					189	94.4	1.06E-54	57117	57256	------------------------------AGAGGACACT-A-GA-GTCGT--GG-A-C--GCTGTGCGTT-GAA-TAGCC-GAT-GAT----TCGG-TGTTGT-T-C-GTCGCG--CTC-G-T-CC-GTC-GTTAT-GTG-T-T-CT-C-GC-G-T--C--G--CG-TCAT--GCGC-A-CGAC-ACG-C-AGAA-GGGT--ACAGATCACA--AAAATCCGCG
H. armigera					189	94.4	1.06E-54	66583	66722	------------------------------AGAGGACACT-A-GA-GTCGT--GG-A-C--GCTGTGCGTT-GAA-TAGCC-GAT-GAT----TCGG-TGTTGT-T-C-GTCGCG--CTC-G-T-CC-GTC-GTTAT-GTG-T-T-CT-C-GC-G-T--C--G--CG-TCAT--GCGC-A-CGAC-ACG-C-AGAA-GGGT--ACAGATCACA--AAAATCCGCG
H. armigera					189	94.4	1.06E-54	110420	110559	------------------------------AGAGGACACT-A-GA-GTCGT--GG-A-C--GCTGTGCGTT-GAA-TAGCC-GAT-GAT----TCGG-TGTTGT-T-C-GTCGCG--CTC-G-T-CC-GTC-GTTAT-GTG-T-T-CT-C-GC-G-T--C--G--CG-TCAT--GCGC-A-CGAC-ACG-C-AGAA-GGGT--ACAGATCACA--AAAATCCGCG
H. armigera					202	94.4	1.06E-54	13455	13594	------------------------------AGAGGACACT-A-GA-GTCGT--GG-A-C--GCTGTGCGTT-GAA-TAGCC-GAT-GAT----TCGG-TGTTGT-T-C-GTCGCG--CTC-G-T-CC-GTC-GTTAT-GTG-T-T-CT-C-GC-G-T--C--G--CG-TCAT--GCGC-A-CGAC-ACG-C-AGAA-GGGT--ACAGATCACA--AAAATCCGCG
H. armigera					202	94.4	1.06E-54	57333	57472	------------------------------AGAGGACACT-A-GA-GTCGT--GG-A-C--GCTGTGCGTT-GAA-TAGCC-GAT-GAT----TCGG-TGTTGT-T-C-GTCGCG--CTC-G-T-CC-GTC-GTTAT-GTG-T-T-CT-C-GC-G-T--C--G--CG-TCAT--GCGC-A-CGAC-ACG-C-AGAA-GGGT--ACAGATCACA--AAAATCCGCG
H. armigera					202	94.4	1.06E-54	66789	66928	------------------------------AGAGGACACT-A-GA-GTCGT--GG-A-C--GCTGTGCGTT-GAA-TAGCC-GAT-GAT----TCGG-TGTTGT-T-C-GTCGCG--CTC-G-T-CC-GTC-GTTAT-GTG-T-T-CT-C-GC-G-T--C--G--CG-TCAT--GCGC-A-CGAC-ACG-C-AGAA-GGGT--ACAGATCACA--AAAATCCGCG
H. armigera					202	94.4	1.06E-54	76242	76381	------------------------------AGAGGACACT-A-GA-GTCGT--GG-A-C--GCTGTGCGTT-GAA-TAGCC-GAT-GAT----TCGG-TGTTGT-T-C-GTCGCG--CTC-G-T-CC-GTC-GTTAT-GTG-T-T-CT-C-GC-G-T--C--G--CG-TCAT--GCGC-A-CGAC-ACG-C-AGAA-GGGT--ACAGATCACA--AAAATCCGCG
H. armigera					202	94.4	1.06E-54	85700	85839	------------------------------AGAGGACACT-A-GA-GTCGT--GG-A-C--GCTGTGCGTT-GAA-TAGCC-GAT-GAT----TCGG-TGTTGT-T-C-GTCGCG--CTC-G-T-CC-GTC-GTTAT-GTG-T-T-CT-C-GC-G-T--C--G--CG-TCAT--GCGC-A-CGAC-ACG-C-AGAA-GGGT--ACAGATCACA--AAAATCCGCG
H. armigera					202	94.4	1.06E-54	95153	95292	------------------------------AGAGGACACT-A-GA-GTCGT--GG-A-C--GCTGTGCGTT-GAA-TAGCC-GAT-GAT----TCGG-TGTTGT-T-C-GTCGCG--CTC-G-T-CC-GTC-GTTAT-GTG-T-T-CT-C-GC-G-T--C--G--CG-TCAT--GCGC-A-CGAC-ACG-C-AGAA-GGGT--ACAGATCACA--AAAATCCGCG
H. armigera					224	94.4	1.06E-54	6399	6538	------------------------------AGAGGACACT-A-GA-GTCGT--GG-A-C--GCTGTGCGTT-GAA-TAGCC-GAT-GAT----TCGG-TGTTGT-T-C-GTCGCG--CTC-G-T-CC-GTC-GTTAT-GTG-T-T-CT-C-GC-G-T--C--G--CG-TCAT--GCGC-A-CGAC-ACG-C-AGAA-GGGT--ACAGATCACA--AAAATCCGCG
H. armigera					224	94.4	1.06E-54	21641	21780	------------------------------AGAGGACACT-A-GA-GTCGT--GG-A-C--GCTGTGCGTT-GAA-TAGCC-GAT-GAT----TCGG-TGTTGT-T-C-GTCGCG--CTC-G-T-CC-GTC-GTTAT-GTG-T-T-CT-C-GC-G-T--C--G--CG-TCAT--GCGC-A-CGAC-ACG-C-AGAA-GGGT--ACAGATCACA--AAAATCCGCG
H. armigera					224	94.4	1.06E-54	31960	32099	------------------------------AGAGGACACT-A-GA-GTCGT--GG-A-C--GCTGTGCGTT-GAA-TAGCC-GAT-GAT----TCGG-TGTTGT-T-C-GTCGCG--CTC-G-T-CC-GTC-GTTAT-GTG-T-T-CT-C-GC-G-T--C--G--CG-TCAT--GCGC-A-CGAC-ACG-C-AGAA-GGGT--ACAGATCACA--AAAATCCGCG
H. armigera					224	94.4	1.06E-54	41418	41557	------------------------------AGAGGACACT-A-GA-GTCGT--GG-A-C--GCTGTGCGTT-GAA-TAGCC-GAT-GAT----TCGG-TGTTGT-T-C-GTCGCG--CTC-G-T-CC-GTC-GTTAT-GTG-T-T-CT-C-GC-G-T--C--G--CG-TCAT--GCGC-A-CGAC-ACG-C-AGAA-GGGT--ACAGATCACA--AAAATCCGCG
H. armigera					224	94.4	1.06E-54	52518	52657	------------------------------AGAGGACACT-A-GA-GTCGT--GG-A-C--GCTGTGCGTT-GAA-TAGCC-GAT-GAT----TCGG-TGTTGT-T-C-GTCGCG--CTC-G-T-CC-GTC-GTTAT-GTG-T-T-CT-C-GC-G-T--C--G--CG-TCAT--GCGC-A-CGAC-ACG-C-AGAA-GGGT--ACAGATCACA--AAAATCCGCG
H. armigera					224	94.4	1.06E-54	71623	71762	------------------------------AGAGGACACT-A-GA-GTCGT--GG-A-C--GCTGTGCGTT-GAA-TAGCC-GAT-GAT----TCGG-TGTTGT-T-C-GTCGCG--CTC-G-T-CC-GTC-GTTAT-GTG-T-T-CT-C-GC-G-T--C--G--CG-TCAT--GCGC-A-CGAC-ACG-C-AGAA-GGGT--ACAGATCACA--AAAATCCGCG
H. armigera					232	94.4	1.06E-54	4384	4523	------------------------------AGAGGACACT-A-GA-GTCGT--GG-A-C--GCTGTGCGTT-GAA-TAGCC-GAT-GAT----TCGG-TGTTGT-T-C-GTCGCG--CTC-G-T-CC-GTC-GTTAT-GTG-T-T-CT-C-GC-G-T--C--G--CG-TCAT--GCGC-A-CGAC-ACG-C-AGAA-GGGT--ACAGATCACA--AAAATCCGCG
H. armigera					232	94.4	1.06E-54	19711	19850	------------------------------AGAGGACACT-A-GA-GTCGT--GG-A-C--GCTGTGCGTT-GAA-TAGCC-GAT-GAT----TCGG-TGTTGT-T-C-GTCGCG--CTC-G-T-CC-GTC-GTTAT-GTG-T-T-CT-C-GC-G-T--C--G--CG-TCAT--GCGC-A-CGAC-ACG-C-AGAA-GGGT--ACAGATCACA--AAAATCCGCG
H. armigera					232	94.4	1.06E-54	34929	35068	------------------------------AGAGGACACT-A-GA-GTCGT--GG-A-C--GCTGTGCGTT-GAA-TAGCC-GAT-GAT----TCGG-TGTTGT-T-C-GTCGCG--CTC-G-T-CC-GTC-GTTAT-GTG-T-T-CT-C-GC-G-T--C--G--CG-TCAT--GCGC-A-CGAC-ACG-C-AGAA-GGGT--ACAGATCACA--AAAATCCGCG
H. armigera					232	94.4	1.06E-54	50233	50372	------------------------------AGAGGACACT-A-GA-GTCGT--GG-A-C--GCTGTGCGTT-GAA-TAGCC-GAT-GAT----TCGG-TGTTGT-T-C-GTCGCG--CTC-G-T-CC-GTC-GTTAT-GTG-T-T-CT-C-GC-G-T--C--G--CG-TCAT--GCGC-A-CGAC-ACG-C-AGAA-GGGT--ACAGATCACA--AAAATCCGCG
H. armigera					232	94.4	1.06E-54	59690	59829	------------------------------AGAGGACACT-A-GA-GTCGT--GG-A-C--GCTGTGCGTT-GAA-TAGCC-GAT-GAT----TCGG-TGTTGT-T-C-GTCGCG--CTC-G-T-CC-GTC-GTTAT-GTG-T-T-CT-C-GC-G-T--C--G--CG-TCAT--GCGC-A-CGAC-ACG-C-AGAA-GGGT--ACAGATCACA--AAAATCCGCG
H. armigera					232	94.4	1.06E-54	80293	80432	------------------------------AGAGGACACT-A-GA-GTCGT--GG-A-C--GCTGTGCGTT-GAA-TAGCC-GAT-GAT----TCGG-TGTTGT-T-C-GTCGCG--CTC-G-T-CC-GTC-GTTAT-GTG-T-T-CT-C-GC-G-T--C--G--CG-TCAT--GCGC-A-CGAC-ACG-C-AGAA-GGGT--ACAGATCACA--AAAATCCGCG
H. armigera					99	94.4	3.70E-54	57338	57478	------------------------------AGAGGACACT-A-GA-GTCGT--GG-A-C--GCTGTGCGTT-GAA-TAGCC-GAT-GAT----TCGG-TGTTGT-T-C-GTCGCG--CTC-G-T-CC-GTC-GTTAT-GTG-T-T-CT-C-GC-G-T--C--G--CG-TCAT--GCGC-A-CGAC-ACG-C-AGAA-GGG-ATACAGATCACA--AAAATCCGCG
H. armigera					202	94.4	3.70E-54	42059	42199	------------------------------AGAGGACACT-A-GA-GTCGTG-GG-A-C--GCTGTGCGTT-GAA-TAGCC-GAT-GAT----TCGG-TGTTGT-T-C-GTCGCG--CTC-G-T-CC-GTC-GTTAT-GTG-T-T-CT-C-GC-G-T--C--G--CG-TCAT--GCGC-A-CGAC-ACG-C-AGAA-GGGT--ACAGATCACA--AAAATCCGCG
H. armigera					124	93.8	1.57E-52	28929	28789	------------------------------AGAGGACACT-A-GA-GTCGT--GG-A-C--GCTGTGCGTT-GAA-TAGCC-GAT-GAT----TCGG-TGTTGT-T-C-GTCGCG--CTC-G-T-CC-GTC-GTTAT-GTG-T-T-CT-C-GC-G-T--C--G--CGTTCAT--GCGC-A-CGAC-ACG-C-AGAA-GGGT--ACAGATCACA--AAAATCCGCG
H. armigera					165	93.8	1.57E-52	57989	58129	------------------------------AGAGGACACT-A-GA-GTCGT--GG-A-C--GCTGTGCGTT-GAA-TAGCC-GAT-GAT----TCGG-TGTTGT-T-C-GTCGCG--CTC-G-T-CC-GTC-GTTAT-GTG-T-T-CT-C-GC-GTT--C--G--CG-TCAT--GCGC-A-CGAC-ACG-C-AGAA-GGGT--ACAGATCACA--AAAATCCGCG
H. armigera					224	93.8	1.57E-52	81073	81213	------------------------------AGAGGACACT-A-GA-GTCGT--GG-A-C--GCTGTGCGTT-GAA-TAGCC-GATTGAT----TCGG-TGTTGT-T-C-GTCGCG--CTC-G-T-CC-GTC-GTTAT-GTG-T-T-CT-C-GC-G-T--C--G--CG-TCAT--GCGC-A-CGAC-ACG-C-AGAA-GGGT--ACAGATCACA--AAAATCCGCG
H. armigera					232	93.8	1.57E-52	68832	68972	------------------------------AGAGGACACT-A-GA-GTCGT--GG-A-C--GCTGTGCGTT-GAA-TAGCC-GAT-GAT----TCGG-TGTTGT-T-C-GTCGCG--CTC-G-T-CC-GTC-GTTAT-GTGTT-T-CT-C-GC-G-T--C--G--CG-TCAT--GCGC-A-CGAC-ACG-C-AGAA-GGGT--ACAGATCACA--AAAATCCGCG
H. armigera					60	93.8	5.50E-52	6669828	6669690	------------------------------AGAGGACACT-A-GA-GTCGT--GG-A-C--GCTGTGCGTT-GAA-TAGCC-GAT-GAT----TCGG-TGTTGT-T-C-GTCGCG--CTC-G-T-CC-GTC-GTTAT-GT--T-T-CT-C-GC-G-T--C--G--CG-TCAT--GCGC-A-CGAC-ACG-C-AGAA-GGGT--ACAGATCACA--AAAATCCGCG
H. armigera					121	93.8	5.50E-52	4899	5037	------------------------------AGAGGACACT-A-GA-GTCGT--GG-A-C--GCTGTGCGTT-GAA-TAGCC-GAT-GAT----TCGG-TGTTGT-T-C-GTCGCG--CTC-G-T-CC-GTC-GTTAT-GT--T-T-CT-C-GC-G-T--C--G--CG-TCAT--GCGC-A-CGAC-ACG-C-AGAA-GGGT--ACAGATCACA--AAAATCCGCG
H. armigera					121	93.1	5.50E-52	165494	165632	------------------------------AGAGGACACT-A-GA-GTCGT--GG-A-C--GCTGTGCGTT-GAA-TAGCC-GAT-GAT----TCGG-TGTTGT-T-C-GTCGCG--CTC-G-T-CC-GTC-GTTAT-GTG-T-T-CT-C-GC-G-T--C--G--CG-TCAT--GCGC-A-CGAC-ACG-C-AGAA-GGGTACAGATCAC-----AAAATCCGCG
H. armigera					165	93.8	5.50E-52	4899	5037	------------------------------AGAGGACACT-A-GA-GTCGT--GG-A-C--GCTGTGCGTT-GAA-TAGCC-GAT-GAT----TCGG-TGTTGT-T-C-GTCGCG--CTC-G-T-CC-GTC-GTTAT-GT--T-T-CT-C-GC-G-T--C--G--CG-TCAT--GCGC-A-CGAC-ACG-C-AGAA-GGGT--ACAGATCACA--AAAATCCGCG
H. armigera					189	93.1	5.50E-52	75712	75851	------------------------------AGAGGACACT-A-GA-GTCGTG-GG-A-C--GCTGTGCGTT-GAA-TAGCC-GAT-GAT----TCGG-TGTTGT-T-C-GTCGCG--CTC-G-T-CC-GTC-GTTAT-GTG-T-T-CT-C-GC-G-T--C--G--CG-TCAT--GCGC-A-CGAC-ACG-C-AGAA-GGGTACAGATCAC-----AAAATCCGCG
H. armigera					165	93.1	1.92E-51	112362	112502	------------------------------AGAGGACACT-A-GACGTCGT--GG-A-C--GCTGTGCGTT-GAA-TAGCC-GAT-GAT----TCGG-TGTTGT-T-C-GTCGCG--CTC-G-T-CC-GTC-GTTAT-GTG-T-T-CT-C-GC-G-T--C--G--CG-TCAT--GCGC-A-CGAC-ACG-C-AGAA-GGGT--AAAGATCACA--AAAATCCGCG
H. armigera					121	93.2	6.70E-51	68587	68728	------------------------------AGAGGACACT-A-GA-GTCGT--GG-A-C--GCTGTGCGTT-GAA-TAGCC-GAT-GAT----TCGG-TGTTGT-T-CCGTCGCG--CTC-G-T-CC-GTCCGTTAT-GTG-T-T-CT-C-GC-G-T--C--G--CG-TCAT--GCGC-A-CGAC-ACG-C-AGAA-GGGT--ACAGATCACA--AAAATCCGCG
H. armigera					124	93.1	6.70E-51	38453	38312	------------------------------AGAGGACACT-A-GA-GTCGTG-GG-A-C--GCTGTGCGTT-GAA-TAGCC-GAT-GAT----TCGG-TGTTGT-T-C-GTCGCG--CTC-G-T-CC-GTC-GTTAT-GTT-T-T-CT-C-GC-G-T--C--G--CG-TCAT--GCGC-ACCGAC-ACG-C-AGAA-GGGT--ACAGATCACA--AAAATCCGCG
H. armigera					60	92.5	8.16E-50	6651238	6651095	------------------------------AGAGGACACT-A-GA-GTCGTG-GG-A-C--GCTGTGCGTT-GAA-TAGCC-GAT-GAT----TCGG-TGTTGT-T-C-GTCGCGCTCTC-G-T-CC-GTC-GTTAT-GTGTT-T-CT-C-GC-G-T--C--G--CG-TCAT--GCGC-A-CGAC-ACG-C-AGAA-GGGT--ACAGATCACA--AAAATCCGCG
H. armigera					189	91.8	2.85E-49	87090	87235	------------------------------AGAGGACACT-A-GA-GTCCGT-GG-A-C--GCTGTGCGTT-GAA-TAGCC-GAT-GAT----TCGG-TGTTGT-T-C-GTCGCG--CTC-G-T-CC-GTC-GTTAT-GTG-T-T-CT-C-GC-G-T--CCGG--CG-TCAT--GCGC-A-CGAC-ACG-C-AGAAGGGGTACAGATCACAAA--AAAATCCGCG
H. armigera					60	92.5	9.94E-49	6630012	6629870	------------------------------AGAGGACACT-A-GA-GTCGT--GG-A-C--GCTGTGCGTT-GAA-TAGCC-GAT-GAT----TCGGGTGTTGT-T-C-GTCGCG--CTC-G-T-CC-GTC-GTTAT-GTG-T-TTCT-CTGC-G-T--C--G--CG-TCAT--GCGC-A-CGAC-ACG-C-AGAA-GGGT--ACAGATCACA--AAAATCCGCG
H. armigera					121	91.7	9.94E-49	57926	58066	------------------------------AGAGGACAC--T-AG-GTCGT--GG-A-C--GCTGTGCGTT-GAAATAGCC-GAT-GAT----TCGG-TGTTGT-T-C-GTCGCG--CTC-G-T-CC-GTC-GTTAT-GTG-T-T-CT-C-GCGG-T--C--G--CG-TCAT--GCGC-A-CGAC-ACG-C-AGAA-GGGT--ACAGATCACA--AAAATCCGCG
H. armigera					165	91.8	9.94E-49	102767	102909	------------------------------AGAGGACAACTA-GA-GTCGT--GG-A-C--GCTGTGCGTT-GAA-TAGCC-GATTGAT----TCGG-TGTTGT-T-C-GTCGCG--CTC-G-T-CC-GTC-GTTAT-GTGTT-T-CT-C-GC-G-T--C--G--CG-TCAT--GCGC-A-CGAC-ACG-C-AGAA-GGGT--ACAGATCACA--AAAATCCGCG
H. armigera					224	91.7	1.47E-46	62035	62175	------------------------------AGAGGACACT-A-GA-GTCGT--GG-A-C--GCTGTGCGTTTGAA-TAGCC-GAT-GAT----TCGG-TGTTGT-T-C-GTCGCG--CTC-G-T-CC-GTC-GTTAT-GTG-T-T-CTCC-GC-G-TCGC--G--CG-TCAT--GCGC-A-CGAC-ACG-C-AGAA-GGGT--ACAGATCACA--AAAATCC---
H. armigera					60	91.8	5.15E-46	6639826	6639687	------------------------------AGAGG-CACT-A-GA-GTCGT--GG-A-C--GCTGTGCGTT-GAA-TAGCC-GAT-GAT----TCGG-TGTTGT-T-C-GTCGCG--CTC-G-T--C-GTC-GTTAT-GTGTT-T-CT-C-GC-G-T--C--G--CG-TCAT--GCGCAA-CGAC-ACG-C-AGAA-GGGT--ACAGATCACA--AAAATCCGCG
H. armigera					99	90.5	5.15E-46	22905	23048	------------------------------AGAGGACACT-A-GA-GTCGT--GG-A-C--GCTGTGCGTT-GAA-TAGCC-GAT-GAT----TCGG-TGTTGT-T-C-GTCGCG--CTC-G-T-CC-GTC-GTTAT-GTG-T-T-CT-C-GC-G-T--C--G--CG-TCATGAGCGC-A-CGACTACG-C-AGAA-GGG-GTACAGTTCACA--AAATTCCGCG
H. armigera					189	91.2	5.15E-46	96889	97032	------------------------------AGAGGACACT-A-GA-GTCGT--GG-A-C--GCTGTGCGTT-GAA-TAGCC-GAT-GAT----TCGG-TGTTGT-T-C-GTCGCG--CTC-GTT-CC-GTC-TTTATGGTG-T-TCCT-C-GC-G-T--C--G--CG-TCAT--GCGC-A-CGAC-ACG-C-AGAA-GGG-GTACAGATCACA--AAAATCCGCG
H. armigera					99	90.1	7.64E-44	41914	42060	------------------------------AGAGGACACT-A-GA-GTCGT--GG-A-CCCGCTGTGCGTT-GAA-TAGCCCGAT-GATC---TCGG-TGTTGTCT-C-GTCGCG--CTC-G-T-CC-GTC-GTTAT-GTG-T-T-CT-C-GC-G-T--C--GGCCG-TCAT--GCGC-A-CGAC-ACG-C-AGAA-GGGT--ACAGATCACA--AAAATCCGCG
H. armigera					202	88.6	1.38E-40	22957	23101	------------------------------AGAGGACACT-A-GA-GTAGT--GG-A-C--GCTGTGCGTTAGAA-TAGCC-GAT-GATGATCTCGG-TGTTGT-T-C-GTCGCG--CTC-G-T-CCCGTC-GTTATTGTG-T-T-CT-C-GCCG-T--C--G--CG-TCAT--GCGC-A-CGAC-ACG-C-AGAA-GGGT--ACAGATCACA--AAAATCC---
H. armigera					202	88.4	5.87E-39	32542	32681	------------------------------AGAGGACACT-A-GA-GTCGT--GG-A-C--GCTGTGCGTT-GAA--AGCC-GAT-GAT----TCGG-TGTTGT-T-C-GTCGCG--CTC-G-TCCC-GTC-G-TAT-GTG-TCT-CT-C-GC-G-T--C--G--CG-TCTT--GCGC-A-AGAC-ACGAC-AGAA-GGGTACAGATCAC-----AAAATCCGCG
